# Supplementary material for: Specialization of plant–pollinator interactions increases with temperature at Mt. Kilimanjaro
Source: Ecol Evol. 2020 Feb 5;10(4):2182–95. doi: 10.1002/ece3.6056 (PMC7042760; doi:10.1002/ece3.6056)
Supplement: Supplementary file 3 [file ECE3-10-2182-s003.xlsx]

## Sheet: Originaldata_supplements1_Symp 
Table S3: Plant-pollinator interactions of 67 networks (Column A) recorded on 18 study sites (Column B) in 11 habitat types (Column C) at Mt. Kilimanjaro. Column N ("interaction strength) indicates how often the respective pollinator (Column H) visited the respective plant species (Column D) within one network. For the analyses of H2' and the community mean of d' we considered pollinators that we…
network number	site ID	habitat type	plant	family (plant)	growth form	taxonomic resolution plant	pollinator	taxonomic resolution (pollinator)	individuals caught (1=yes, 0=no)	family (pollinator)	order (pollinator)	group (pollinator)	interaction strength	Identifier	Literature used	Comment
cof340570	cof3	coffee plantation	Amaranthus graecizans ssp. sylvestris	Amaranthaceae	herbaceous	Species	Lipotriches sp.8	morphospecies (genus)	1	Halictidae	Hymenoptera	Apoidea:Bee	1	C. Eardley	1
cof340570	cof3	coffee plantation	Commelina benghalensis	Commelinaceae	herbaceous	Species	Syrphidae Commelina1	observation	0	Syrphidae	Diptera	Syrphid	1
cof340570	cof3	coffee plantation	Commelina benghalensis	Commelinaceae	herbaceous	Species	Syrphidae Commelina2	observation	0	Syrphidae	Diptera	Syrphid	1
cof340570	cof3	coffee plantation	Commelina benghalensis	Commelinaceae	herbaceous	Species	Ceratina nyassensis (Strand, 1912)	Species	1	Apidae	Hymenoptera	Apoidea:Bee	1	C. Eardley	5
cof340570	cof3	coffee plantation	Commelina benghalensis	Commelinaceae	herbaceous	Species	Meliponula ferruginea (Lepeletier, 1841)	Species	1	Apidae	Hymenoptera	Apoidea:Bee	1	C. Eardley	2
cof340570	cof3	coffee plantation	Galinsoga quadriradiata	Asteraceae	herbaceous	Species	Lasioglossum sp.3	morphospecies (genus)	1	Halictidae	Hymenoptera	Apoidea:Bee	3	C. Eardley	1
cof340570	cof3	coffee plantation	Galinsoga quadriradiata	Asteraceae	herbaceous	Species	Meliponula ferruginea (Lepeletier, 1841)	Species	1	Apidae	Hymenoptera	Apoidea:Bee	1	C. Eardley	2
cof340570	cof3	coffee plantation	Indigofera spicata	Fabaceae	herbaceous	Species	Halictus sp.1	morphospecies (genus)	1	Halictidae	Hymenoptera	Apoidea:Bee	1	C. Eardley	1
cof340570	cof3	coffee plantation	Indigofera spicata	Fabaceae	herbaceous	Species	Lasioglossum sp.3	morphospecies (genus)	1	Halictidae	Hymenoptera	Apoidea:Bee	2	C. Eardley	1
cof340570	cof3	coffee plantation	Indigofera spicata	Fabaceae	herbaceous	Species	Nomia sp.1	morphospecies (genus)	1	Halictidae	Hymenoptera	Apoidea:Bee	4	C. Eardley	1
cof340570	cof3	coffee plantation	Richardia scabra	Rubiaceae	herbaceous	Species	Apis mellifera (Linnaeus, 1758)	Species	1	Apidae	Hymenoptera	Apoidea:Bee	1	A. Claßen	14
cof340570	cof3	coffee plantation	Thunbergia alata	Acanthaceae	herbaceous	Species	Lasioglossum sp.12	morphospecies (genus)	1	Halictidae	Hymenoptera	Apoidea:Bee	2	C. Eardley	1
cof340570	cof3	coffee plantation	Waltheria indica	Malvaceae	herbaceous	Species	Halictus sp.1	morphospecies (genus)	1	Halictidae	Hymenoptera	Apoidea:Bee	1	C. Eardley	1
cof340570	cof3	coffee plantation	Waltheria indica	Malvaceae	herbaceous	Species	Lasioglossum sp.10	morphospecies (genus)	1	Halictidae	Hymenoptera	Apoidea:Bee	1	C. Eardley	1
cof340570	cof3	coffee plantation	Waltheria indica	Malvaceae	herbaceous	Species	Apis mellifera (Linnaeus, 1758)	Species	1	Apidae	Hymenoptera	Apoidea:Bee	2	A. Claßen	14
cof340618	cof3	coffee plantation	Bidens pilosa	Asteraceae	herbaceous	Species	Othinosmia sp.1	morphospecies (genus)	1	Megachilidae	Hymenoptera	Apoidea:Bee	1	C. Eardley	1
cof340618	cof3	coffee plantation	Bidens pilosa	Asteraceae	herbaceous	Species	Apis mellifera (Linnaeus, 1758)	Species	1	Apidae	Hymenoptera	Apoidea:Bee	2	A. Claßen	14
cof340618	cof3	coffee plantation	Commelina benghalensis	Commelinaceae	herbaceous	Species	Apis mellifera (Linnaeus, 1758)	Species	1	Apidae	Hymenoptera	Apoidea:Bee	21	A. Claßen	14
cof340618	cof3	coffee plantation	Commelina benghalensis	Commelinaceae	herbaceous	Species	Ischiodon aegyptius (Wiedemann, 1830)	Species	1	Syrphidae	Diptera	Syrphid	3	A. Ssymank	15-26*
cof340618	cof3	coffee plantation	Commelina benghalensis	Commelinaceae	herbaceous	Species	Paragus borbonicus (Macquart, 1842)	Species	1	Syrphidae	Diptera	Syrphid	2	A. Ssymank	15-26*
cof340618	cof3	coffee plantation	Euphorbia hirta	Euphorbiaceae	herbaceous	Species	Crabronidae sp.10	morphospecies (family)	1	Crabronidae	Hymenoptera	non-bee Aculeata	1	R. Peters	27
cof340618	cof3	coffee plantation	Euphorbia hirta	Euphorbiaceae	herbaceous	Species	Pompilidae sp.19	morphospecies (family)	1	Pompilidae	Hymenoptera	non-bee Aculeata	1	R. Peters	27
cof340618	cof3	coffee plantation	Euphorbia hirta	Euphorbiaceae	herbaceous	Species	Pompilidae sp.28	morphospecies (family)	1	Pompilidae	Hymenoptera	non-bee Aculeata	4	R. Peters	27
cof340618	cof3	coffee plantation	Euphorbia hirta	Euphorbiaceae	herbaceous	Species	Nomia sp.1	morphospecies (genus)	1	Halictidae	Hymenoptera	Apoidea:Bee	1	C. Eardley	1
cof340618	cof3	coffee plantation	Euphorbia hirta	Euphorbiaceae	herbaceous	Species	Sphecodes sp.1	morphospecies (genus)	1	Halictidae	Hymenoptera	Apoidea:Bee	5	C. Eardley	1
cof340618	cof3	coffee plantation	Euphorbia hirta	Euphorbiaceae	herbaceous	Species	Wasp Euphorbia	observation	0		Hymenoptera	non-bee Aculeata	1
cof340618	cof3	coffee plantation	Richardia scabra	Rubiaceae	herbaceous	Species	Crabronidae sp.3	morphospecies (family)	1	Crabronidae	Hymenoptera	non-bee Aculeata	1	R. Peters	27
cof340618	cof3	coffee plantation	Richardia scabra	Rubiaceae	herbaceous	Species	Lasioglossum sp.1	morphospecies (genus)	1	Halictidae	Hymenoptera	Apoidea:Bee	2	C. Eardley	1
cof340618	cof3	coffee plantation	Richardia scabra	Rubiaceae	herbaceous	Species	Sphecodes sp.1	morphospecies (genus)	1	Halictidae	Hymenoptera	Apoidea:Bee	1	C. Eardley	1
cof340618	cof3	coffee plantation	Richardia scabra	Rubiaceae	herbaceous	Species	Ceratina Richardia	observation	0	Apidae	Hymenoptera	Apoidea:Bee	1
cof340618	cof3	coffee plantation	Richardia scabra	Rubiaceae	herbaceous	Species	Syrphidae Richardia	observation	0	Syrphidae	Diptera	Syrphid	1
cof340618	cof3	coffee plantation	Richardia scabra	Rubiaceae	herbaceous	Species	Apis mellifera (Linnaeus, 1758)	Species	1	Apidae	Hymenoptera	Apoidea:Bee	1	A. Claßen	14
cof340618	cof3	coffee plantation	Richardia scabra	Rubiaceae	herbaceous	Species	Ischiodon aegyptius (Wiedemann, 1830)	Species	1	Syrphidae	Diptera	Syrphid	2	A. Ssymank	15-26*
cof340728	cof3	coffee plantation	Ageratum conyzoides	Asteraceae	herbaceous	Species	Lasioglossum sp.3	morphospecies (genus)	1	Halictidae	Hymenoptera	Apoidea:Bee	1	C. Eardley	1
cof340728	cof3	coffee plantation	Ageratum conyzoides	Asteraceae	herbaceous	Species	Rhingia trivittata (Curran, 1929)	Species	1	Syrphidae	Diptera	Syrphid	1	A. Ssymank	15-26*
cof340728	cof3	coffee plantation	Eriosema montanum	Fabaceae	shrubby	Species	Lasioglossum sp.11	morphospecies (genus)	1	Halictidae	Hymenoptera	Apoidea:Bee	1	C. Eardley	1
cof340728	cof3	coffee plantation	Eriosema montanum	Fabaceae	shrubby	Species	Megachile felina (Gerstaecker, 1857)	Species	1	Megachilidae	Hymenoptera	Apoidea:Bee	1	C. Eardley	6,7,8
cof340728	cof3	coffee plantation	Eriosema montanum	Fabaceae	shrubby	Species	Megachile malamgemsis (Friese)	Species	1	Megachilidae	Hymenoptera	Apoidea:Bee	1	C. Eardley	6,7,8
cof340728	cof3	coffee plantation	Eriosema montanum	Fabaceae	shrubby	Species	Xylocopa caffra (Linnaeus, 1767)	Species	1	Apidae	Hymenoptera	Apoidea:Bee	1	C. Eardley	9
cof340728	cof3	coffee plantation	Galinsoga quadriradiata	Asteraceae	herbaceous	Species	Lasioglossum sp.3	morphospecies (genus)	1	Halictidae	Hymenoptera	Apoidea:Bee	3	C. Eardley	1
cof340728	cof3	coffee plantation	Galinsoga quadriradiata	Asteraceae	herbaceous	Species	Melanostoma annulipes (Macquart, 1842)	Species	1	Syrphidae	Diptera	Syrphid	1	A. Ssymank	15-26*
cof340728	cof3	coffee plantation	Galinsoga quadriradiata	Asteraceae	herbaceous	Species	Paragus borbonicus (Macquart, 1842)	Species	1	Syrphidae	Diptera	Syrphid	1	A. Ssymank	15-26*
cof340728	cof3	coffee plantation	Galinsoga quadriradiata	Asteraceae	herbaceous	Species	Paragus longiventris (Loew, 1858)	Species	1	Syrphidae	Diptera	Syrphid	2	A. Ssymank	15-26*
cof340728	cof3	coffee plantation	Indigofera spicata	Fabaceae	herbaceous	Species	Halictus sp.1	morphospecies (genus)	1	Halictidae	Hymenoptera	Apoidea:Bee	1	C. Eardley	1
cof340728	cof3	coffee plantation	Indigofera spicata	Fabaceae	herbaceous	Species	Ceratina Indigofera	observation	0	Apidae	Hymenoptera	Apoidea:Bee	1
cof340728	cof3	coffee plantation	Teramnus labialis	Fabaceae	herbaceous	Species	Nomia sp.1	morphospecies (genus)	1	Halictidae	Hymenoptera	Apoidea:Bee	1	C. Eardley	1
cof340844	cof3	coffee plantation	Ageratum conyzoides	Asteraceae	herbaceous	Species	Halictus sp.5	morphospecies (genus)	1	Halictidae	Hymenoptera	Apoidea:Bee	4	C. Eardley	1
cof340844	cof3	coffee plantation	Ageratum conyzoides	Asteraceae	herbaceous	Species	Lasioglossum sp.1	morphospecies (genus)	1	Halictidae	Hymenoptera	Apoidea:Bee	2	C. Eardley	1
cof340844	cof3	coffee plantation	Ageratum conyzoides	Asteraceae	herbaceous	Species	Syrphidae Agerathum	observation	0	Syrphidae	Diptera	Syrphid	1
cof340844	cof3	coffee plantation	Ageratum conyzoides	Asteraceae	herbaceous	Species	Apis mellifera (Linnaeus, 1758)	Species	1	Apidae	Hymenoptera	Apoidea:Bee	41	A. Claßen	14
cof340844	cof3	coffee plantation	Ageratum conyzoides	Asteraceae	herbaceous	Species	Chrysotoxum continum (Bezzi, 1915)	Species	1	Syrphidae	Diptera	Syrphid	1	A. Ssymank	15-26*
cof340844	cof3	coffee plantation	Ageratum conyzoides	Asteraceae	herbaceous	Species	Hypotrigona sp.1	morphospecies (genus)	1	Apidae	Hymenoptera	Apoidea:Bee	1	C. Eardley	1
cof340844	cof3	coffee plantation	Ageratum conyzoides	Asteraceae	herbaceous	Species	Megachile venusta (Smith, 1853)	Species	1	Megachilidae	Hymenoptera	Apoidea:Bee	1	C. Eardley	6,7,8
cof340844	cof3	coffee plantation	Ageratum conyzoides	Asteraceae	herbaceous	Species	Meliponula ferruginea (Lepeletier, 1841)	Species	1	Apidae	Hymenoptera	Apoidea:Bee	3	C. Eardley	2
cof340844	cof3	coffee plantation	Ageratum conyzoides	Asteraceae	herbaceous	Species	Phytomia bulligera (Austen, 1909)	Species	1	Syrphidae	Diptera	Syrphid	8	A. Ssymank	15-26*
cof340844	cof3	coffee plantation	Argemone mexicana	Papaveraceae	herbaceous	Species	Lasioglossum sp.1	morphospecies (genus)	1	Halictidae	Hymenoptera	Apoidea:Bee	2	C. Eardley	1
cof340844	cof3	coffee plantation	Argemone mexicana	Papaveraceae	herbaceous	Species	Apis mellifera (Linnaeus, 1758)	Species	1	Apidae	Hymenoptera	Apoidea:Bee	5	A. Claßen	14
cof340844	cof3	coffee plantation	Bidens pilosa	Asteraceae	herbaceous	Species	Halictus sp.1	morphospecies (genus)	1	Halictidae	Hymenoptera	Apoidea:Bee	2	C. Eardley	1
cof340844	cof3	coffee plantation	Bidens pilosa	Asteraceae	herbaceous	Species	Halictus sp.5	morphospecies (genus)	1	Halictidae	Hymenoptera	Apoidea:Bee	1	C. Eardley	1
cof340844	cof3	coffee plantation	Bidens pilosa	Asteraceae	herbaceous	Species	Apis mellifera (Linnaeus, 1758)	Species	1	Apidae	Hymenoptera	Apoidea:Bee	44	A. Claßen	14
cof340844	cof3	coffee plantation	Bidens pilosa	Asteraceae	herbaceous	Species	Ceratina moerenhouti (Vachal, 1903)	Species	1	Apidae	Hymenoptera	Apoidea:Bee	1	C. Eardley	5
cof340844	cof3	coffee plantation	Bidens pilosa	Asteraceae	herbaceous	Species	Chrysotoxum continum (Bezzi, 1915)	Species	1	Syrphidae	Diptera	Syrphid	2	A. Ssymank	15-26*
cof340844	cof3	coffee plantation	Bidens pilosa	Asteraceae	herbaceous	Species	Hypotrigona sp.1	morphospecies (genus)	1	Apidae	Hymenoptera	Apoidea:Bee	1	C. Eardley	1
cof340844	cof3	coffee plantation	Bidens pilosa	Asteraceae	herbaceous	Species	Phytomia bulligera (Austen, 1909)	Species	1	Syrphidae	Diptera	Syrphid	1	A. Ssymank	15-26*
cof340844	cof3	coffee plantation	Celosia schweinfurthiana	Amaranthaceae	herbaceous	Species	Apis mellifera (Linnaeus, 1758)	Species	1	Apidae	Hymenoptera	Apoidea:Bee	1	A. Claßen	14
cof340844	cof3	coffee plantation	Coffea arabica	Rubiaceae	shrubby	Species	Nomia sp.1	morphospecies (genus)	1	Halictidae	Hymenoptera	Apoidea:Bee	1	C. Eardley	1
cof340844	cof3	coffee plantation	Coffea arabica	Rubiaceae	shrubby	Species	Apis mellifera (Linnaeus, 1758)	Species	1	Apidae	Hymenoptera	Apoidea:Bee	55	A. Claßen	14
cof340844	cof3	coffee plantation	Coffea arabica	Rubiaceae	shrubby	Species	Phytomia bulligera (Austen, 1909)	Species	1	Syrphidae	Diptera	Syrphid	5	A. Ssymank	15-26*
cof340844	cof3	coffee plantation	Commelina benghalensis	Commelinaceae	herbaceous	Species	Lasioglossum sp.3	morphospecies (genus)	1	Halictidae	Hymenoptera	Apoidea:Bee	1	C. Eardley	1
cof340844	cof3	coffee plantation	Commelina benghalensis	Commelinaceae	herbaceous	Species	Episyrphus trisectus (Loew, 1858)	Species	1	Syrphidae	Diptera	Syrphid	1	A. Ssymank	15-26*
cof340844	cof3	coffee plantation	Galinsoga quadriradiata	Asteraceae	herbaceous	Species	Phytomia bulligera (Austen, 1909)	Species	1	Syrphidae	Diptera	Syrphid	4	A. Ssymank	15-26*
cof340844	cof3	coffee plantation	Indigofera spicata	Fabaceae	herbaceous	Species	Nomia sp.1	morphospecies (genus)	1	Halictidae	Hymenoptera	Apoidea:Bee	1	C. Eardley	1
cof340844	cof3	coffee plantation	Richardia scabra	Rubiaceae	herbaceous	Species	Apis mellifera (Linnaeus, 1758)	Species	1	Apidae	Hymenoptera	Apoidea:Bee	1	A. Claßen	14
cof340844	cof3	coffee plantation	Solanum nigrum	Solanaceae	herbaceous	Species	Lasioglossum sp.3	morphospecies (genus)	1	Halictidae	Hymenoptera	Apoidea:Bee	1	C. Eardley	1
cof340844	cof3	coffee plantation	Solanum nigrum	Solanaceae	herbaceous	Species	Nomia sp.1	morphospecies (genus)	1	Halictidae	Hymenoptera	Apoidea:Bee	1	C. Eardley	1
cof340844	cof3	coffee plantation	Solanum nigrum	Solanaceae	herbaceous	Species	Patellapis sp.12	morphospecies (genus)	1	Halictidae	Hymenoptera	Apoidea:Bee	1	C. Eardley	1
cof340844	cof3	coffee plantation	Solanum nigrum	Solanaceae	herbaceous	Species	Patellapis sp.17	morphospecies (genus)	1	Halictidae	Hymenoptera	Apoidea:Bee	1	C. Eardley	1
cof340891	cof3	coffee plantation	Ageratum conyzoides	Asteraceae	herbaceous	Species	Apis mellifera (Linnaeus, 1758)	Species	1	Apidae	Hymenoptera	Apoidea:Bee	5	A. Claßen	14
cof340891	cof3	coffee plantation	Bidens pilosa	Asteraceae	herbaceous	Species	Apis mellifera (Linnaeus, 1758)	Species	1	Apidae	Hymenoptera	Apoidea:Bee	15	A. Claßen	14
cof340891	cof3	coffee plantation	Bidens pilosa	Asteraceae	herbaceous	Species	Episyrphus trisectus (Loew, 1858)	Species	1	Syrphidae	Diptera	Syrphid	1	A. Ssymank	15-26*
cof340891	cof3	coffee plantation	Bidens pilosa	Asteraceae	herbaceous	Species	Phytomia bulligera (Austen, 1909)	Species	1	Syrphidae	Diptera	Syrphid	1	A. Ssymank	15-26*
cof340891	cof3	coffee plantation	Commelina benghalensis	Commelinaceae	herbaceous	Species	Lasioglossum sp.3	morphospecies (genus)	1	Halictidae	Hymenoptera	Apoidea:Bee	1	C. Eardley	1
cof340891	cof3	coffee plantation	Commelina benghalensis	Commelinaceae	herbaceous	Species	Syrphidae Commelina	observation	0	Syrphidae	Diptera	Syrphid	1
cof340891	cof3	coffee plantation	Galinsoga quadriradiata	Asteraceae	herbaceous	Species	Lasioglossum sp.14	morphospecies (genus)	1	Halictidae	Hymenoptera	Apoidea:Bee	1	C. Eardley	1
cof340891	cof3	coffee plantation	Galinsoga quadriradiata	Asteraceae	herbaceous	Species	Lasioglossum sp.3	morphospecies (genus)	1	Halictidae	Hymenoptera	Apoidea:Bee	1	C. Eardley	1
cof340891	cof3	coffee plantation	Galinsoga quadriradiata	Asteraceae	herbaceous	Species	Episyrphus trisectus (Loew, 1858)	Species	1	Syrphidae	Diptera	Syrphid	4	A. Ssymank	15-26*
cof340891	cof3	coffee plantation	Galinsoga quadriradiata	Asteraceae	herbaceous	Species	Meliponula ferruginea (Lepeletier, 1841)	Species	1	Apidae	Hymenoptera	Apoidea:Bee	3	C. Eardley	2
cof340891	cof3	coffee plantation	Galinsoga quadriradiata	Asteraceae	herbaceous	Species	Paragus borbonicus (Macquart, 1842)	Species	1	Syrphidae	Diptera	Syrphid	1	A. Ssymank	15-26*
cof340891	cof3	coffee plantation	Galinsoga quadriradiata	Asteraceae	herbaceous	Species	Phytomia bulligera (Austen, 1909)	Species	1	Syrphidae	Diptera	Syrphid	4	A. Ssymank	15-26*
cof340891	cof3	coffee plantation	Indigofera spicata	Fabaceae	herbaceous	Species	Lasioglossum sp.10	morphospecies (genus)	1	Halictidae	Hymenoptera	Apoidea:Bee	1	C. Eardley	1
cof340891	cof3	coffee plantation	Indigofera spicata	Fabaceae	herbaceous	Species	Nomia sp.1	morphospecies (genus)	1	Halictidae	Hymenoptera	Apoidea:Bee	8	C. Eardley	1
cof340891	cof3	coffee plantation	Indigofera spicata	Fabaceae	herbaceous	Species	Apis mellifera (Linnaeus, 1758)	Species	1	Apidae	Hymenoptera	Apoidea:Bee	18	A. Claßen	14
cof340891	cof3	coffee plantation	Richardia scabra	Rubiaceae	herbaceous	Species	Apis mellifera (Linnaeus, 1758)	Species	1	Apidae	Hymenoptera	Apoidea:Bee	3	A. Claßen	14
cof340891	cof3	coffee plantation	Richardia scabra	Rubiaceae	herbaceous	Species	Episyrphus trisectus (Loew, 1858)	Species	1	Syrphidae	Diptera	Syrphid	1	A. Ssymank	15-26*
cof340891	cof3	coffee plantation	Solanum nigrum	Solanaceae	herbaceous	Species	Patellapis sp.17	morphospecies (genus)	1	Halictidae	Hymenoptera	Apoidea:Bee	1	C. Eardley	1
cof340891	cof3	coffee plantation	Solanum nigrum	Solanaceae	herbaceous	Species	Apoidea Solanum	observation	0		Hymenoptera	Apoidea:Bee	1
cof340891	cof3	coffee plantation	Solanum nigrum	Solanaceae	herbaceous	Species	Episyrphus trisectus (Loew, 1858)	Species	1	Syrphidae	Diptera	Syrphid	1	A. Ssymank	15-26*
cof340891	cof3	coffee plantation	Solanum nigrum	Solanaceae	herbaceous	Species	Melanostoma annulipes (Macquart, 1842)	Species	1	Syrphidae	Diptera	Syrphid	1	A. Ssymank	15-26*
cof340891	cof3	coffee plantation	Solanum nigrum	Solanaceae	herbaceous	Species	Syritta bulbus (Walker, 1849)	Species	1	Syrphidae	Diptera	Syrphid	1	A. Ssymank	15-26*
cof340891	cof3	coffee plantation	Teramnus labialis	Fabaceae	herbaceous	Species	Apis mellifera (Linnaeus, 1758)	Species	1	Apidae	Hymenoptera	Apoidea:Bee	1	A. Claßen	14
cof340891	cof3	coffee plantation	Thunbergia alata	Acanthaceae	herbaceous	Species	Lasioglossum sp.12	morphospecies (genus)	1	Halictidae	Hymenoptera	Apoidea:Bee	2	C. Eardley	1
cof340891	cof3	coffee plantation	Thunbergia alata	Acanthaceae	herbaceous	Species	Lasioglossum sp.14	morphospecies (genus)	1	Halictidae	Hymenoptera	Apoidea:Bee	1	C. Eardley	1
cof340891	cof3	coffee plantation	Thunbergia alata	Acanthaceae	herbaceous	Species	Apis mellifera (Linnaeus, 1758)	Species	1	Apidae	Hymenoptera	Apoidea:Bee	1	A. Claßen	14
cof341029	cof3	coffee plantation	Bidens pilosa	Asteraceae	herbaceous	Species	Lasioglossum sp.3	morphospecies (genus)	1	Halictidae	Hymenoptera	Apoidea:Bee	1	C. Eardley	1
cof341029	cof3	coffee plantation	Bidens pilosa	Asteraceae	herbaceous	Species	Pseudapis sp. 3	morphospecies (genus)	1	Halictidae	Hymenoptera	Apoidea:Bee	1	C. Eardley	1
cof341029	cof3	coffee plantation	Bidens pilosa	Asteraceae	herbaceous	Species	Lasioglossum Bidens	observation	0	Halictidae	Hymenoptera	Apoidea:Bee	1
cof341029	cof3	coffee plantation	Bidens pilosa	Asteraceae	herbaceous	Species	Apis mellifera (Linnaeus, 1758)	Species	1	Apidae	Hymenoptera	Apoidea:Bee	11	A. Claßen	14
cof341029	cof3	coffee plantation	Commelina benghalensis	Commelinaceae	herbaceous	Species	Lasioglossum sp.3	morphospecies (genus)	1	Halictidae	Hymenoptera	Apoidea:Bee	1	C. Eardley	1
cof341029	cof3	coffee plantation	Commelina benghalensis	Commelinaceae	herbaceous	Species	Apis mellifera (Linnaeus, 1758)	Species	1	Apidae	Hymenoptera	Apoidea:Bee	1	A. Claßen	14
cof341029	cof3	coffee plantation	Galinsoga quadriradiata	Asteraceae	herbaceous	Species	Episyrphus trisectus (Loew, 1858)	Species	1	Syrphidae	Diptera	Syrphid	1	A. Ssymank	15-26*
cof341029	cof3	coffee plantation	Indigofera spicata	Fabaceae	herbaceous	Species	Tenthredinidae sp.5	morphospecies (family)	1	Tenthredinidae	Hymenoptera	Symphyta	1	R. Peters	27
cof341029	cof3	coffee plantation	Indigofera spicata	Fabaceae	herbaceous	Species	Nomia sp.1	morphospecies (genus)	1	Halictidae	Hymenoptera	Apoidea:Bee	1	C. Eardley	1
cof341029	cof3	coffee plantation	Indigofera spicata	Fabaceae	herbaceous	Species	Syrphidae Indigofera	observation	0	Syrphidae	Diptera	Syrphid	1
cof341029	cof3	coffee plantation	Oreosyce africana	Cucurbitaceae	herbaceous climber	Species	Patellapis sp.18	morphospecies (genus)	1	Halictidae	Hymenoptera	Apoidea:Bee	1	C. Eardley	1
cof341029	cof3	coffee plantation	Oreosyce africana	Cucurbitaceae	herbaceous climber	Species	Apis mellifera (Linnaeus, 1758)	Species	1	Apidae	Hymenoptera	Apoidea:Bee	12	A. Claßen	14
cof341029	cof3	coffee plantation	Richardia scabra	Rubiaceae	herbaceous	Species	Apis mellifera (Linnaeus, 1758)	Species	1	Apidae	Hymenoptera	Apoidea:Bee	1	A. Claßen	14
cof341029	cof3	coffee plantation	Solanum nigrum	Solanaceae	herbaceous	Species	Lasioglossum sp.3	morphospecies (genus)	1	Halictidae	Hymenoptera	Apoidea:Bee	1	C. Eardley	1
cof341199	cof3	coffee plantation	Ageratum conyzoides	Asteraceae	herbaceous	Species	Vespidae sp.18	morphospecies (family)	1	Vespidae	Hymenoptera	non-bee Aculeata	1	R. Peters	27
cof341199	cof3	coffee plantation	Ageratum conyzoides	Asteraceae	herbaceous	Species	Halictus sp.1	morphospecies (genus)	1	Halictidae	Hymenoptera	Apoidea:Bee	1	C. Eardley	1
cof341199	cof3	coffee plantation	Ageratum conyzoides	Asteraceae	herbaceous	Species	Apis mellifera (Linnaeus, 1758)	Species	1	Apidae	Hymenoptera	Apoidea:Bee	5	A. Claßen	14
cof341199	cof3	coffee plantation	Ageratum conyzoides	Asteraceae	herbaceous	Species	Ceratina nyassensis (Strand, 1912)	Species	1	Apidae	Hymenoptera	Apoidea:Bee	1	C. Eardley	5
cof341199	cof3	coffee plantation	Ageratum conyzoides	Asteraceae	herbaceous	Species	Chrysotoxum continum (Bezzi, 1915)	Species	1	Syrphidae	Diptera	Syrphid	1	A. Ssymank	15-26*
cof341199	cof3	coffee plantation	Ageratum conyzoides	Asteraceae	herbaceous	Species	Megachile venusta (Smith, 1853)	Species	1	Megachilidae	Hymenoptera	Apoidea:Bee	1	C. Eardley	6,7,8
cof341199	cof3	coffee plantation	Ageratum conyzoides	Asteraceae	herbaceous	Species	Paragus borbonicus (Macquart, 1842)	Species	1	Syrphidae	Diptera	Syrphid	1	A. Ssymank	15-26*
cof341199	cof3	coffee plantation	Argemone mexicana	Papaveraceae	herbaceous	Species	Lasioglossum sp.1	morphospecies (genus)	1	Halictidae	Hymenoptera	Apoidea:Bee	1	C. Eardley	1
cof341199	cof3	coffee plantation	Argemone mexicana	Papaveraceae	herbaceous	Species	Lasioglossum sp.10	morphospecies (genus)	1	Halictidae	Hymenoptera	Apoidea:Bee	1	C. Eardley	1
cof341199	cof3	coffee plantation	Argemone mexicana	Papaveraceae	herbaceous	Species	Lasioglossum sp.2i	morphospecies (genus)	1	Halictidae	Hymenoptera	Apoidea:Bee	1	C. Eardley/A. Claßen	1
cof341199	cof3	coffee plantation	Argemone mexicana	Papaveraceae	herbaceous	Species	Lasioglossum Argemone	observation	0	Halictidae	Hymenoptera	Apoidea:Bee	2
cof341199	cof3	coffee plantation	Argemone mexicana	Papaveraceae	herbaceous	Species	Apis mellifera (Linnaeus, 1758)	Species	1	Apidae	Hymenoptera	Apoidea:Bee	15	A. Claßen	14
cof341199	cof3	coffee plantation	Argemone mexicana	Papaveraceae	herbaceous	Species	Chrysotoxum continum (Bezzi, 1915)	Species	1	Syrphidae	Diptera	Syrphid	1	A. Ssymank	15-26*
cof341199	cof3	coffee plantation	Bidens pilosa	Asteraceae	herbaceous	Species	Halictus sp.5	morphospecies (genus)	1	Halictidae	Hymenoptera	Apoidea:Bee	1	C. Eardley	1
cof341199	cof3	coffee plantation	Coffea arabica	Rubiaceae	shrubby	Species	Lasioglossum sp.1	morphospecies (genus)	1	Halictidae	Hymenoptera	Apoidea:Bee	1	C. Eardley	1
cof341199	cof3	coffee plantation	Coffea arabica	Rubiaceae	shrubby	Species	Apis mellifera (Linnaeus, 1758)	Species	1	Apidae	Hymenoptera	Apoidea:Bee	1	A. Claßen	14
cof341199	cof3	coffee plantation	Commelina benghalensis	Commelinaceae	herbaceous	Species	Lasioglossum sp.10	morphospecies (genus)	1	Halictidae	Hymenoptera	Apoidea:Bee	1	C. Eardley	1
cof341199	cof3	coffee plantation	Conyza sumatrensis (C.floribunda)	Asteraceae	herbaceous	Species	Lasioglossum sp.1	morphospecies (genus)	1	Halictidae	Hymenoptera	Apoidea:Bee	1	C. Eardley	1
cof341199	cof3	coffee plantation	Conyza sumatrensis (C.floribunda)	Asteraceae	herbaceous	Species	Apis mellifera (Linnaeus, 1758)	Species	1	Apidae	Hymenoptera	Apoidea:Bee	1	A. Claßen	14
cof341199	cof3	coffee plantation	Erucastrum arabicum	Brassicaceae	herbaceous	Species	Paragus longiventris (Loew, 1858)	Species	1	Syrphidae	Diptera	Syrphid	1	A. Ssymank	15-26*
cof341199	cof3	coffee plantation	Galinsoga quadriradiata	Asteraceae	herbaceous	Species	Lasioglossum sp.3	morphospecies (genus)	1	Halictidae	Hymenoptera	Apoidea:Bee	1	C. Eardley	1
cof341199	cof3	coffee plantation	Galinsoga quadriradiata	Asteraceae	herbaceous	Species	Paragus borbonicus (Macquart, 1842)	Species	1	Syrphidae	Diptera	Syrphid	1	A. Ssymank	15-26*
cof341199	cof3	coffee plantation	Galinsoga quadriradiata	Asteraceae	herbaceous	Species	Paragus longiventris (Loew, 1858)	Species	1	Syrphidae	Diptera	Syrphid	1	A. Ssymank	15-26*
cof341199	cof3	coffee plantation	Galinsoga quadriradiata	Asteraceae	herbaceous	Species	Paragus minutus (Hull, 1938)	Species	1	Syrphidae	Diptera	Syrphid	1	A. Ssymank	15-26*
cof341199	cof3	coffee plantation	Indigofera spicata	Fabaceae	herbaceous	Species	Paragus borbonicus (Macquart, 1842)	Species	1	Syrphidae	Diptera	Syrphid	1	A. Ssymank	15-26*
cof341199	cof3	coffee plantation	Solanum nigrum	Solanaceae	herbaceous	Species	Lasioglossum sp.1	morphospecies (genus)	1	Halictidae	Hymenoptera	Apoidea:Bee	1	C. Eardley	1
cof341199	cof3	coffee plantation	Solanum nigrum	Solanaceae	herbaceous	Species	Lasioglossum sp.10	morphospecies (genus)	1	Halictidae	Hymenoptera	Apoidea:Bee	1	C. Eardley	1
cof341199	cof3	coffee plantation	Solanum nigrum	Solanaceae	herbaceous	Species	Lasioglossum sp.2i	morphospecies (genus)	1	Halictidae	Hymenoptera	Apoidea:Bee	1	C. Eardley/A. Claßen	1
cof341199	cof3	coffee plantation	Solanum nigrum	Solanaceae	herbaceous	Species	Patellapis sp.17	morphospecies (genus)	1	Halictidae	Hymenoptera	Apoidea:Bee	2	C. Eardley	1
cof341199	cof3	coffee plantation	Solanum nigrum	Solanaceae	herbaceous	Species	Lasioglossum Solanum	observation	0	Halictidae	Hymenoptera	Apoidea:Bee	1
cof341199	cof3	coffee plantation	Teramnus labialis	Fabaceae	herbaceous	Species	Patellapis sp.17	morphospecies (genus)	1	Halictidae	Hymenoptera	Apoidea:Bee	2	C. Eardley	1
cof341199	cof3	coffee plantation	Teramnus labialis	Fabaceae	herbaceous	Species	Ceratina nyassensis (Strand, 1912)	Species	1	Apidae	Hymenoptera	Apoidea:Bee	12	C. Eardley	5
fer041178	fer0	erica forest	Helichrysum formosissimum	Asteraceae	herbaceous	Species	Vespidae sp.7	morphospecies (family)	1	Vespidae	Hymenoptera	non-bee Aculeata	1	R. Peters	27
fer041178	fer0	erica forest	Helichrysum formosissimum	Asteraceae	herbaceous	Species	Lasioglossum sp.2	morphospecies (genus)	1	Halictidae	Hymenoptera	Apoidea:Bee	4	C. Eardley	1
fer041178	fer0	erica forest	Peucedanum kerstenii	Apiaceae	herbaceous	Species	Lasioglossum sp.2	morphospecies (genus)	1	Halictidae	Hymenoptera	Apoidea:Bee	4	C. Eardley	1
fer041178	fer0	erica forest	Peucedanum kerstenii	Apiaceae	herbaceous	Species	Betasyrphus cf. lucei (Curran, 1938)	Species	1	Syrphidae	Diptera	Syrphid	2	A. Ssymank	15-26*
fer041178	fer0	erica forest	Senecio meyeri-johannis	Asteraceae	herbaceous	Species	Lasioglossum sp.2	morphospecies (genus)	1	Halictidae	Hymenoptera	Apoidea:Bee	2	C. Eardley	1
fer041178	fer0	erica forest	Senecio meyeri-johannis	Asteraceae	herbaceous	Species	Betasyrphus cf. lucei (Curran, 1938)	Species	1	Syrphidae	Diptera	Syrphid	1	A. Ssymank	15-26*
flm140816	flm1	lower montane forest	Begonia meyeri-johannis	Begoniaceae	herbaceous climber	Species	Melanostoma sp. 1	morphospecies (genus)	1	Syrphidae	Diptera	Syrphid	1	A. Ssymank	15-26*
flm140816	flm1	lower montane forest	Plectranthus alboviolaceus	Lamiaceae	herbaceous	Species	Vespidae sp.19	morphospecies (family)	1	Vespidae	Hymenoptera	non-bee Aculeata	1	R. Peters	27	excluded from analysis (H2')
flm140816	flm1	lower montane forest	Plectranthus alboviolaceus	Lamiaceae	herbaceous	Species	Apis mellifera (Linnaeus, 1758)	Species	1	Apidae	Hymenoptera	Apoidea:Bee	39	A. Claßen	14
flm140816	flm1	lower montane forest	Plectranthus alboviolaceus	Lamiaceae	herbaceous	Species	Rhingia trivittata (Curran, 1929)	Species	1	Syrphidae	Diptera	Syrphid	1	A. Ssymank	15-26*
flm141180	flm1	lower montane forest	Begonia meyeri-johannis	Begoniaceae	herbaceous climber	Species	Lasioglossum sp.2i	morphospecies (genus)	1	Halictidae	Hymenoptera	Apoidea:Bee	1	C. Eardley/A. Claßen	1
flm141180	flm1	lower montane forest	Begonia meyeri-johannis	Begoniaceae	herbaceous climber	Species	Apis mellifera (Linnaeus, 1758)	Species	1	Apidae	Hymenoptera	Apoidea:Bee	5	A. Claßen	14
flm141180	flm1	lower montane forest	Begonia meyeri-johannis	Begoniaceae	herbaceous climber	Species	Episyrphus trisectus (Loew, 1858)	Species	1	Syrphidae	Diptera	Syrphid	1	A. Ssymank	15-26*
flm141180	flm1	lower montane forest	Plectranthus alboviolaceus	Lamiaceae	herbaceous	Species	Lasioglossum sp.2i	morphospecies (genus)	1	Halictidae	Hymenoptera	Apoidea:Bee	1	C. Eardley/A. Claßen	1
flm141180	flm1	lower montane forest	Plectranthus alboviolaceus	Lamiaceae	herbaceous	Species	Xylocopa Plectranthus	observation	0	Apidae	Hymenoptera	Apoidea:Bee	1
flm141180	flm1	lower montane forest	Plectranthus alboviolaceus	Lamiaceae	herbaceous	Species	Apis mellifera (Linnaeus, 1758)	Species	1	Apidae	Hymenoptera	Apoidea:Bee	30	A. Claßen	14
flm141180	flm1	lower montane forest	Vernonia lasiopus	Asteraceae	herbaceous	Species	Vespidae sp.27	morphospecies (family)	1	Vespidae	Hymenoptera	non-bee Aculeata	2	R. Peters	27
flm141180	flm1	lower montane forest	Vernonia lasiopus	Asteraceae	herbaceous	Species	Lasioglossum sp.2i	morphospecies (genus)	1	Halictidae	Hymenoptera	Apoidea:Bee	3	C. Eardley/A. Claßen	1
flm141180	flm1	lower montane forest	Vernonia lasiopus	Asteraceae	herbaceous	Species	Hymenoptera Vernonia	observation	0		Hymenoptera	non-bee Aculeata	1
flm141180	flm1	lower montane forest	Vernonia lasiopus	Asteraceae	herbaceous	Species	Wasp Vernonia	observation	0		Hymenoptera	non-bee Aculeata	1
flm141180	flm1	lower montane forest	Vernonia lasiopus	Asteraceae	herbaceous	Species	Apis mellifera (Linnaeus, 1758)	Species	1	Apidae	Hymenoptera	Apoidea:Bee	24	A. Claßen	14
flm141180	flm1	lower montane forest	Vernonia lasiopus	Asteraceae	herbaceous	Species	Episyrphus trisectus (Loew, 1858)	Species	1	Syrphidae	Diptera	Syrphid	2	A. Ssymank	15-26*
flm141180	flm1	lower montane forest	Vernonia lasiopus	Asteraceae	herbaceous	Species	Phytomia incisa (Wiedemann, 1830)	Species	1	Syrphidae	Diptera	Syrphid	1	A. Ssymank	15-26*
flm141180	flm1	lower montane forest	Vernonia lasiopus	Asteraceae	herbaceous	Species	Rhingia pycnosoma (Speiser, 1910)	Species	1	Syrphidae	Diptera	Syrphid	3	A. Ssymank	15-26*
flm141210	flm1	lower montane forest	Begonia meyeri-johannis	Begoniaceae	herbaceous climber	Species	Allograpta sp.1	morphospecies (genus)	1	Syrphidae	Diptera	Syrphid	1	A. Ssymank	15-26*
flm141210	flm1	lower montane forest	Begonia meyeri-johannis	Begoniaceae	herbaceous climber	Species	Lasioglossum sp.2i	morphospecies (genus)	1	Halictidae	Hymenoptera	Apoidea:Bee	4	C. Eardley/A. Claßen	1
flm141210	flm1	lower montane forest	Begonia meyeri-johannis	Begoniaceae	herbaceous climber	Species	Allograpta hypoxantha (Bezzi, 1923)	Species	1	Syrphidae	Diptera	Syrphid	1	A. Ssymank	15-26*
flm141210	flm1	lower montane forest	Begonia meyeri-johannis	Begoniaceae	herbaceous climber	Species	Apis mellifera (Linnaeus, 1758)	Species	1	Apidae	Hymenoptera	Apoidea:Bee	12	A. Claßen	14
flm141210	flm1	lower montane forest	Vernonia lasiopus	Asteraceae	herbaceous	Species	Lasioglossum sp.2i	morphospecies (genus)	1	Halictidae	Hymenoptera	Apoidea:Bee	1	C. Eardley/A. Claßen	1
flm141210	flm1	lower montane forest	Vernonia lasiopus	Asteraceae	herbaceous	Species	Apis mellifera (Linnaeus, 1758)	Species	1	Apidae	Hymenoptera	Apoidea:Bee	2	A. Claßen	14
flm141210	flm1	lower montane forest	Vernonia lasiopus	Asteraceae	herbaceous	Species	Pseudodoros nigricollis (Becker, 1903)	Species	1	Syrphidae	Diptera	Syrphid	1	A. Ssymank	15-26*
flm141210	flm1	lower montane forest	Vernonia lasiopus	Asteraceae	herbaceous	Species	Syritta stigmatica (Loew, 1958)	Species	1	Syrphidae	Diptera	Syrphid	2	A. Ssymank	15-26*
flm141226	flm1	lower montane forest	Begonia meyeri-johannis	Begoniaceae	herbaceous climber	Species	Patellapis sp.14	morphospecies (genus)	1	Halictidae	Hymenoptera	Apoidea:Bee	1	C. Eardley	1
flm141226	flm1	lower montane forest	Begonia meyeri-johannis	Begoniaceae	herbaceous climber	Species	Allograpta hypoxantha (Bezzi, 1923)	Species	1	Syrphidae	Diptera	Syrphid	3	A. Ssymank	15-26*
flm141226	flm1	lower montane forest	Begonia meyeri-johannis	Begoniaceae	herbaceous climber	Species	Apis mellifera (Linnaeus, 1758)	Species	1	Apidae	Hymenoptera	Apoidea:Bee	3	A. Claßen	14
flm141226	flm1	lower montane forest	Vernonia lasiopus	Asteraceae	herbaceous	Species	Vespidae sp.27	morphospecies (family)	1	Vespidae	Hymenoptera	non-bee Aculeata	4	R. Peters	27
flm141226	flm1	lower montane forest	Vernonia lasiopus	Asteraceae	herbaceous	Species	Lasioglossum sp.2i	morphospecies (genus)	1	Halictidae	Hymenoptera	Apoidea:Bee	2	C. Eardley/A. Claßen	1
flm141226	flm1	lower montane forest	Vernonia lasiopus	Asteraceae	herbaceous	Species	Episyrphus trisectus (Loew, 1858)	Species	1	Syrphidae	Diptera	Syrphid	1	A. Ssymank	15-26*
foc140928	foc1	Ocotea forest	Lasianthus kilimandscharicus	Rubiaceae	herbaceous	Species	Apis mellifera (Linnaeus, 1758)	Species	1	Apidae	Hymenoptera	Apoidea:Bee	3	A. Claßen	14
foc140928	foc1	Ocotea forest	Lasianthus kilimandscharicus	Rubiaceae	herbaceous	Species	Rhingia trivittata (Curran, 1929)	Species	1	Syrphidae	Diptera	Syrphid	1	A. Ssymank	15-26*
foc140928	foc1	Ocotea forest	Psychotria cyathicalyx	Rubiaceae	shrub/small tree	Species	Mallota extrema (Loew, 1858)	Species	1	Syrphidae	Diptera	Syrphid	1	A. Ssymank	15-26*
foc141190	foc1	Ocotea forest	Adenostemma mauritianum	Asteraceae	herbaceous	Species	Melanostoma sp. 1	morphospecies (genus)	1	Syrphidae	Diptera	Syrphid	1	A. Ssymank	15-26*
foc141190	foc1	Ocotea forest	Adenostemma mauritianum	Asteraceae	herbaceous	Species	Melanostoma infuscatum (Becker, 1909)	Species	1	Syrphidae	Diptera	Syrphid	1	A. Ssymank	15-26*
foc141190	foc1	Ocotea forest	Isoglossa laxa	Acanthaceae	herbaceous	Species	Rhingia trivittata (Curran, 1929)	Species	1	Syrphidae	Diptera	Syrphid	1	A. Ssymank	15-26*
foc141190	foc1	Ocotea forest	Plectranthus alboviolaceus	Lamiaceae	herbaceous	Species	Melanostoma sp. 1	morphospecies (genus)	1	Syrphidae	Diptera	Syrphid	1	A. Ssymank	15-26*
foc141190	foc1	Ocotea forest	Plectranthus alboviolaceus	Lamiaceae	herbaceous	Species	Melanostoma infuscatum (Becker, 1909)	Species	1	Syrphidae	Diptera	Syrphid	1	A. Ssymank	15-26*
foc141221	foc1	Ocotea forest	Begonia meyeri-johannis	Begoniaceae	herbaceous climber	Species	Pseudodoros nigricollis (Becker, 1903)	Species	1	Syrphidae	Diptera	Syrphid	1	A. Ssymank	15-26*
foc141221	foc1	Ocotea forest	Lasianthus kilimandscharicus	Rubiaceae	herbaceous	Species	Syrphidae Lasianthus	observation	0	Syrphidae	Diptera	Syrphid	1
foc141221	foc1	Ocotea forest	Lasianthus kilimandscharicus	Rubiaceae	herbaceous	Species	Apis mellifera (Linnaeus, 1758)	Species	1	Apidae	Hymenoptera	Apoidea:Bee	20	A. Claßen	14
foc141221	foc1	Ocotea forest	Lasianthus kilimandscharicus	Rubiaceae	herbaceous	Species	Pseudodoros nigricollis (Becker, 1903)	Species	1	Syrphidae	Diptera	Syrphid	1	A. Ssymank	15-26*
fpd240935	fpd2	forest podocarpus disturbed	Carduus nyassanus	Asteraceae	herbaceous	Species	Apis mellifera (Linnaeus, 1758)	Species	1	Apidae	Hymenoptera	Apoidea:Bee	2	A. Claßen	14
fpd240935	fpd2	forest podocarpus disturbed	Cynoglossum amplifolium	Boraginaceae	herbaceous	Species	Melanostoma sp. 1	morphospecies (genus)	1	Syrphidae	Diptera	Syrphid	1	A. Ssymank	15-26*
fpd240935	fpd2	forest podocarpus disturbed	Cynoglossum amplifolium	Boraginaceae	herbaceous	Species	Paragus cf. paulyi (Kassebeer, 2000)	Species	1	Syrphidae	Diptera	Syrphid	1	A. Ssymank	15-26*
fpd240935	fpd2	forest podocarpus disturbed	Dipsacus pinnatifidus	Dipsacaceae	herbaceous	Species	Allograpta calopoides (Curran, 1938)	Species	1	Syrphidae	Diptera	Syrphid	1	A. Ssymank	15-26*
fpd240935	fpd2	forest podocarpus disturbed	Dipsacus pinnatifidus	Dipsacaceae	herbaceous	Species	Betasyrphus cf. lucei (Curran, 1938)	Species	1	Syrphidae	Diptera	Syrphid	1	A. Ssymank	15-26*
fpd240935	fpd2	forest podocarpus disturbed	Peucedanum sp.1*	Apiaceae	herbaceous	morphospecies	Melanostoma sp. 1	morphospecies (genus)	1	Syrphidae	Diptera	Syrphid	1	A. Ssymank	15-26*
fpd240935	fpd2	forest podocarpus disturbed	Peucedanum sp.1*	Apiaceae	herbaceous	morphospecies	Melanostoma infuscatum (Becker, 1909)	Species	1	Syrphidae	Diptera	Syrphid	1	A. Ssymank	15-26*
fpo140932	fpo1	forest podocarpus	Leucas volkensii	Lamiaceae	herbaceous	Species	Melanostoma sp. 1	morphospecies (genus)	1	Syrphidae	Diptera	Syrphid	1	A. Ssymank	15-26*
fpo140932	fpo1	forest podocarpus	Leucas volkensii	Lamiaceae	herbaceous	Species	Apis mellifera (Linnaeus, 1758)	Species	1	Apidae	Hymenoptera	Apoidea:Bee	1	A. Claßen	14
fpo140932	fpo1	forest podocarpus	Morpho sp.10*	NA	herbaceous	morphospecies	Syrphidae Morpho	observation	0	Syrphidae	Diptera	Syrphid	1
fpo140932	fpo1	forest podocarpus	Pycnostachys meyeri	Lamiaceae	herbaceous	Species	Melanostoma sp. 1	morphospecies (genus)	1	Syrphidae	Diptera	Syrphid	1	A. Ssymank	15-26*
fpo140932	fpo1	forest podocarpus	Pycnostachys meyeri	Lamiaceae	herbaceous	Species	Apis mellifera (Linnaeus, 1758)	Species	1	Apidae	Hymenoptera	Apoidea:Bee	14	A. Claßen	14
fpo140932	fpo1	forest podocarpus	Rubus steudneri	Rosaceae	shrubby	Species	Melanostoma sp. 1	morphospecies (genus)	1	Syrphidae	Diptera	Syrphid	2	A. Ssymank	15-26*
fpo140932	fpo1	forest podocarpus	Rubus steudneri	Rosaceae	shrubby	Species	Apis mellifera (Linnaeus, 1758)	Species	1	Apidae	Hymenoptera	Apoidea:Bee	3	A. Claßen	14
fpo141179	fpo1	forest podocarpus	Conyza vernonioides	Asteraceae	herbaceous	Species	Apis mellifera (Linnaeus, 1758)	Species	1	Apidae	Hymenoptera	Apoidea:Bee	8	A. Claßen	14
fpo141179	fpo1	forest podocarpus	Discopodium penninervium	Solanaceae	shrubby	Species	Apis mellifera (Linnaeus, 1758)	Species	1	Apidae	Hymenoptera	Apoidea:Bee	1	A. Claßen	14
fpo141179	fpo1	forest podocarpus	Leucas volkensii	Lamiaceae	herbaceous	Species	Apis mellifera (Linnaeus, 1758)	Species	1	Apidae	Hymenoptera	Apoidea:Bee	30	A. Claßen	14
fpo141179	fpo1	forest podocarpus	Pycnostachys meyeri	Lamiaceae	herbaceous	Species	Apis mellifera (Linnaeus, 1758)	Species	1	Apidae	Hymenoptera	Apoidea:Bee	10	A. Claßen	14
fpo141179	fpo1	forest podocarpus	Rubus steudneri	Rosaceae	shrubby	Species	Apis mellifera (Linnaeus, 1758)	Species	1	Apidae	Hymenoptera	Apoidea:Bee	4	A. Claßen	14
fpo141222	fpo1	forest podocarpus	Leucas volkensii	Lamiaceae	herbaceous	Species	Apis mellifera (Linnaeus, 1758)	Species	1	Apidae	Hymenoptera	Apoidea:Bee	2	A. Claßen	14
fpo141222	fpo1	forest podocarpus	Pycnostachys meyeri	Lamiaceae	herbaceous	Species	Melanostoma sp. 1	morphospecies (genus)	1	Syrphidae	Diptera	Syrphid	3	A. Ssymank	15-26*
fpo141222	fpo1	forest podocarpus	Pycnostachys meyeri	Lamiaceae	herbaceous	Species	Hymenoptera Pycnostachys	observation	0		Hymenoptera	non-bee Aculeata	1
fpo141222	fpo1	forest podocarpus	Pycnostachys meyeri	Lamiaceae	herbaceous	Species	Apis mellifera (Linnaeus, 1758)	Species	1	Apidae	Hymenoptera	Apoidea:Bee	100	A. Claßen	14
gra140596	gra1	grassland	Cyperus brevifolius	Cyperaceae	herbaceous	Species	Apis mellifera (Linnaeus, 1758)	Species	1	Apidae	Hymenoptera	Apoidea:Bee	3	A. Claßen	14
gra140596	gra1	grassland	Cyperus brevifolius	Cyperaceae	herbaceous	Species	Ischiodon aegyptius (Wiedemann, 1830)	Species	1	Syrphidae	Diptera	Syrphid	1	A. Ssymank	15-26*
gra140596	gra1	grassland	Emilia discifolia	Asteraceae	herbaceous	Species	Melanostoma cf. floripeta (Speiser, 1910)	Species	1	Syrphidae	Diptera	Syrphid	1	A. Ssymank	15-26*
gra140596	gra1	grassland	Emilia discifolia	Asteraceae	herbaceous	Species	Paragus longiventris (Loew, 1858)	Species	1	Syrphidae	Diptera	Syrphid	1	A. Ssymank	15-26*
gra140596	gra1	grassland	Helichrysum forskahlii	Asteraceae	herbaceous	Species	Pompilidae sp.30	morphospecies (family)	1	Pompilidae	Hymenoptera	non-bee Aculeata	1	R. Peters	27
gra140596	gra1	grassland	Helichrysum forskahlii	Asteraceae	herbaceous	Species	Paragus naso (Stuckenberg, 1954)	Species	1	Syrphidae	Diptera	Syrphid	2	A. Ssymank	15-26*
gra140596	gra1	grassland	Oldenlandia herbacea	Rubiaceae	herbaceous	Species	Sphecidae sp.8	morphospecies (family)	1	Sphecidae	Hymenoptera	non-bee Aculeata	1	R. Peters	27
gra140596	gra1	grassland	Oldenlandia herbacea	Rubiaceae	herbaceous	Species	Nomia sp.1	morphospecies (genus)	1	Halictidae	Hymenoptera	Apoidea:Bee	2	C. Eardley	1
gra140596	gra1	grassland	Oldenlandia herbacea	Rubiaceae	herbaceous	Species	Nomia sp.2	morphospecies (genus)	1	Halictidae	Hymenoptera	Apoidea:Bee	1	C. Eardley	1
gra140596	gra1	grassland	Oldenlandia herbacea	Rubiaceae	herbaceous	Species	Hymenoptera Oldenlandia1	observation	0		Hymenoptera	non-bee Aculeata	1
gra140596	gra1	grassland	Oldenlandia herbacea	Rubiaceae	herbaceous	Species	Sphaerophoria rueppellii (Wiedemann, 1830)	Species	1	Syrphidae	Diptera	Syrphid	1	A. Ssymank	15-26*
gra140596	gra1	grassland	Richardia scabra	Rubiaceae	herbaceous	Species	Amegilla sp.6	morphospecies (genus)	1	Apidae	Hymenoptera	Apoidea:Bee	4	A. Claßen	1
gra140596	gra1	grassland	Richardia scabra	Rubiaceae	herbaceous	Species	Hymenoptera Richardia	observation	0		Hymenoptera	non-bee Aculeata	1
gra140596	gra1	grassland	Richardia scabra	Rubiaceae	herbaceous	Species	Thyreus calceatus (Vachal, 1903)	Species	1	Apidae	Hymenoptera	Apoidea:Bee	3	C. Eardley	11
gra140596	gra1	grassland	Spermacoce princeae var. princeae	Rubiaceae	herbaceous	Species	Halictus Spermacoce	observation	0	Halictidae	Hymenoptera	Apoidea:Bee	1
gra140596	gra1	grassland	Spermacoce princeae var. princeae	Rubiaceae	herbaceous	Species	Apis mellifera (Linnaeus, 1758)	Species	1	Apidae	Hymenoptera	Apoidea:Bee	1	A. Claßen	14
gra140724	gra1	grassland	Cyperus brevifolius	Cyperaceae	herbaceous	Species	Lasioglossum sp.3	morphospecies (genus)	1	Halictidae	Hymenoptera	Apoidea:Bee	1	C. Eardley	1
gra140724	gra1	grassland	Emilia discifolia	Asteraceae	herbaceous	Species	Ceratina sp.1	morphospecies (genus)	1	Apidae	Hymenoptera	Apoidea:Bee	1	C. Eardley	1
gra140724	gra1	grassland	Emilia discifolia	Asteraceae	herbaceous	Species	Halictus sp.1	morphospecies (genus)	1	Halictidae	Hymenoptera	Apoidea:Bee	1	C. Eardley	1
gra140724	gra1	grassland	Emilia discifolia	Asteraceae	herbaceous	Species	Lasioglossum sp.3	morphospecies (genus)	1	Halictidae	Hymenoptera	Apoidea:Bee	6	C. Eardley	1
gra140724	gra1	grassland	Emilia discifolia	Asteraceae	herbaceous	Species	Chrysotoxum continum (Bezzi, 1915)	Species	1	Syrphidae	Diptera	Syrphid	1	A. Ssymank	15-26*
gra140724	gra1	grassland	Emilia discifolia	Asteraceae	herbaceous	Species	Paragus naso (Stuckenberg, 1954)	Species	1	Syrphidae	Diptera	Syrphid	19	A. Ssymank	15-26*
gra140724	gra1	grassland	Fabaceae sp.3*	Fabaceae	herbaceous	morphospecies	Lasioglossum sp.13	morphospecies (genus)	1	Halictidae	Hymenoptera	Apoidea:Bee	1	C. Eardley	1
gra140724	gra1	grassland	Helichrysum forskahlii	Asteraceae	herbaceous	Species	Scoliidae sp.1	morphospecies (family)	1	Scoliidae	Hymenoptera	non-bee Aculeata	1	R. Peters	27
gra140724	gra1	grassland	Helichrysum forskahlii	Asteraceae	herbaceous	Species	Tenthredinidae sp.5	morphospecies (family)	1	Tenthredinidae	Hymenoptera	Symphyta	5	R. Peters	27
gra140724	gra1	grassland	Helichrysum forskahlii	Asteraceae	herbaceous	Species	Colletes sp.1	morphospecies (genus)	1	Colletidae	Hymenoptera	Apoidea:Bee	1	C. Eardley	1
gra140724	gra1	grassland	Helichrysum forskahlii	Asteraceae	herbaceous	Species	Lasioglossum sp.13	morphospecies (genus)	1	Halictidae	Hymenoptera	Apoidea:Bee	1	C. Eardley	1
gra140724	gra1	grassland	Helichrysum forskahlii	Asteraceae	herbaceous	Species	Episyrphus trisectus (Loew, 1858)	Species	1	Syrphidae	Diptera	Syrphid	2	A. Ssymank	15-26*
gra140724	gra1	grassland	Helichrysum forskahlii	Asteraceae	herbaceous	Species	Paragus naso (Stuckenberg, 1954)	Species	1	Syrphidae	Diptera	Syrphid	1	A. Ssymank	15-26*
gra140724	gra1	grassland	Hypoxis angustifolia	Hypoxidaceae	herbaceous	Species	Episyrphus trisectus (Loew, 1858)	Species	1	Syrphidae	Diptera	Syrphid	1	A. Ssymank	15-26*
gra140724	gra1	grassland	Triumfetta rhomboidea	Malvaceae	herbaceous	Species	Lasioglossum sp.13	morphospecies (genus)	1	Halictidae	Hymenoptera	Apoidea:Bee	1	C. Eardley	1
gra140837	gra1	grassland	Conyza limosa	Asteraceae	herbaceous	Species	Vespidae sp.26	morphospecies (family)	1	Vespidae	Hymenoptera	non-bee Aculeata	1	R. Peters	27
gra140837	gra1	grassland	Conyza limosa	Asteraceae	herbaceous	Species	Apis mellifera (Linnaeus, 1758)	Species	1	Apidae	Hymenoptera	Apoidea:Bee	1	A. Claßen	14
gra140837	gra1	grassland	Emilia discifolia	Asteraceae	herbaceous	Species	Halictus sp.1	morphospecies (genus)	1	Halictidae	Hymenoptera	Apoidea:Bee	1	C. Eardley	1
gra140837	gra1	grassland	Emilia discifolia	Asteraceae	herbaceous	Species	Lasioglossum sp.3	morphospecies (genus)	1	Halictidae	Hymenoptera	Apoidea:Bee	4	C. Eardley	1
gra140837	gra1	grassland	Emilia discifolia	Asteraceae	herbaceous	Species	Paragus naso (Stuckenberg, 1954)	Species	1	Syrphidae	Diptera	Syrphid	3	A. Ssymank	15-26*
gra140837	gra1	grassland	Helichrysum forskahlii	Asteraceae	herbaceous	Species	Tenthredinidae sp.5	morphospecies (family)	1	Tenthredinidae	Hymenoptera	Symphyta	3	R. Peters	27
gra140837	gra1	grassland	Helichrysum forskahlii	Asteraceae	herbaceous	Species	Vespidae sp.26	morphospecies (family)	1	Vespidae	Hymenoptera	non-bee Aculeata	1	R. Peters	27
gra140837	gra1	grassland	Helichrysum forskahlii	Asteraceae	herbaceous	Species	Halictus sp.5	morphospecies (genus)	1	Halictidae	Hymenoptera	Apoidea:Bee	1	C. Eardley	1
gra140837	gra1	grassland	Helichrysum forskahlii	Asteraceae	herbaceous	Species	Lasioglossum sp.18	morphospecies (genus)	1	Halictidae	Hymenoptera	Apoidea:Bee	1	C. Eardley	1
gra140837	gra1	grassland	Helichrysum forskahlii	Asteraceae	herbaceous	Species	Lasioglossum sp.3	morphospecies (genus)	1	Halictidae	Hymenoptera	Apoidea:Bee	1	C. Eardley	1
gra140837	gra1	grassland	Helichrysum forskahlii	Asteraceae	herbaceous	Species	Paragus naso (Stuckenberg, 1954)	Species	1	Syrphidae	Diptera	Syrphid	2	A. Ssymank	15-26*
gra140837	gra1	grassland	Oldenlandia herbacea	Rubiaceae	herbaceous	Species	Halictus sp.1	morphospecies (genus)	1	Halictidae	Hymenoptera	Apoidea:Bee	1	C. Eardley	1
gra140837	gra1	grassland	Oldenlandia herbacea	Rubiaceae	herbaceous	Species	Lasioglossum sp.3	morphospecies (genus)	1	Halictidae	Hymenoptera	Apoidea:Bee	1	C. Eardley	1
gra140837	gra1	grassland	Oldenlandia herbacea	Rubiaceae	herbaceous	Species	Syrphidae Oldenlandia	observation	0	Syrphidae	Diptera	Syrphid	1
gra140837	gra1	grassland	Oldenlandia herbacea	Rubiaceae	herbaceous	Species	Paragus naso (Stuckenberg, 1954)	Species	1	Syrphidae	Diptera	Syrphid	1	A. Ssymank	15-26*
gra140895	gra1	grassland	Conyza subscaposa	Asteraceae	herbaceous	Species	Tenthredinidae sp.5	morphospecies (family)	1	Tenthredinidae	Hymenoptera	Symphyta	1	R. Peters	27
gra140895	gra1	grassland	Conyza sumatrensis (C.floribunda)	Asteraceae	herbaceous	Species	Sphecidae sp.26	morphospecies (family)	1	Sphecidae	Hymenoptera	non-bee Aculeata	1	R. Peters	27
gra140895	gra1	grassland	Cyperus brevifolius	Cyperaceae	herbaceous	Species	Halictus sp.1	morphospecies (genus)	1	Halictidae	Hymenoptera	Apoidea:Bee	1	C. Eardley	1
gra140895	gra1	grassland	Cyperus brevifolius	Cyperaceae	herbaceous	Species	Betasyrphus adligatus (Wiedemann, 1824)	Species	1	Syrphidae	Diptera	Syrphid	1	A. Ssymank	15-26*
gra140895	gra1	grassland	Emilia discifolia	Asteraceae	herbaceous	Species	Colletes sp.1	morphospecies (genus)	1	Colletidae	Hymenoptera	Apoidea:Bee	1	C. Eardley	1
gra140895	gra1	grassland	Emilia discifolia	Asteraceae	herbaceous	Species	Halictus sp.1	morphospecies (genus)	1	Halictidae	Hymenoptera	Apoidea:Bee	2	C. Eardley	1
gra140895	gra1	grassland	Emilia discifolia	Asteraceae	herbaceous	Species	Lasioglossum sp.10	morphospecies (genus)	1	Halictidae	Hymenoptera	Apoidea:Bee	1	C. Eardley	1
gra140895	gra1	grassland	Emilia discifolia	Asteraceae	herbaceous	Species	Lasioglossum sp.3	morphospecies (genus)	1	Halictidae	Hymenoptera	Apoidea:Bee	2	C. Eardley	1
gra140895	gra1	grassland	Emilia discifolia	Asteraceae	herbaceous	Species	Othinosmia sp.1	morphospecies (genus)	1	Megachilidae	Hymenoptera	Apoidea:Bee	3	C. Eardley	1
gra140895	gra1	grassland	Emilia discifolia	Asteraceae	herbaceous	Species	Pandasyophthalmus sp. 1	morphospecies (genus)	1	Syrphidae	Diptera	Syrphid	1	A. Ssymank	15-26*
gra140895	gra1	grassland	Emilia discifolia	Asteraceae	herbaceous	Species	Chrysotoxum continum (Bezzi, 1915)	Species	1	Syrphidae	Diptera	Syrphid	2	A. Ssymank	15-26*
gra140895	gra1	grassland	Emilia discifolia	Asteraceae	herbaceous	Species	Paragus naso (Stuckenberg, 1954)	Species	1	Syrphidae	Diptera	Syrphid	3	A. Ssymank	15-26*
gra140895	gra1	grassland	Emilia discifolia	Asteraceae	herbaceous	Species	Thyreus calceatus (Vachal, 1903)	Species	1	Apidae	Hymenoptera	Apoidea:Bee	1	C. Eardley	11
gra140895	gra1	grassland	Erica silvatica	Ericaceae	herbaceous	Species	Megachile sp.1	morphospecies (genus)	1	Megachilidae	Hymenoptera	Apoidea:Bee	1	C. Eardley	1
gra140895	gra1	grassland	Fabaceae sp.1*	Fabaceae	herbaceous	morphospecies	Nomia sp.1	morphospecies (genus)	1	Halictidae	Hymenoptera	Apoidea:Bee	1	C. Eardley	1
gra140895	gra1	grassland	Helichrysum forskahlii	Asteraceae	herbaceous	Species	Crabronidae sp.15	morphospecies (family)	1	Crabronidae	Hymenoptera	non-bee Aculeata	2	R. Peters	27
gra140895	gra1	grassland	Helichrysum forskahlii	Asteraceae	herbaceous	Species	Crabronidae sp.16	morphospecies (family)	1	Crabronidae	Hymenoptera	non-bee Aculeata	1	R. Peters	27
gra140895	gra1	grassland	Helichrysum forskahlii	Asteraceae	herbaceous	Species	Sphecidae sp.16	morphospecies (family)	1	Sphecidae	Hymenoptera	non-bee Aculeata	1	R. Peters	27
gra140895	gra1	grassland	Helichrysum forskahlii	Asteraceae	herbaceous	Species	Sphecidae sp.26	morphospecies (family)	1	Sphecidae	Hymenoptera	non-bee Aculeata	1	R. Peters	27
gra140895	gra1	grassland	Helichrysum forskahlii	Asteraceae	herbaceous	Species	Tenthredinidae sp.5	morphospecies (family)	1	Tenthredinidae	Hymenoptera	Symphyta	2	R. Peters	27
gra140895	gra1	grassland	Helichrysum forskahlii	Asteraceae	herbaceous	Species	Chrysotoxum continum (Bezzi, 1915)	Species	1	Syrphidae	Diptera	Syrphid	1	A. Ssymank	15-26*
gra140895	gra1	grassland	Helichrysum forskahlii	Asteraceae	herbaceous	Species	Paragus naso (Stuckenberg, 1954)	Species	1	Syrphidae	Diptera	Syrphid	2	A. Ssymank	15-26*
gra140895	gra1	grassland	Helichrysum forskahlii	Asteraceae	herbaceous	Species	Syritta stigmatica (Loew, 1958)	Species	1	Syrphidae	Diptera	Syrphid	1	A. Ssymank	15-26*
gra140895	gra1	grassland	Hypoxis angustifolia	Hypoxidaceae	herbaceous	Species	Nomia sp.1	morphospecies (genus)	1	Halictidae	Hymenoptera	Apoidea:Bee	2	C. Eardley	1
gra140895	gra1	grassland	Oldenlandia herbacea	Rubiaceae	herbaceous	Species	Nomia sp.1	morphospecies (genus)	1	Halictidae	Hymenoptera	Apoidea:Bee	1	C. Eardley	1
gra140895	gra1	grassland	Oldenlandia herbacea	Rubiaceae	herbaceous	Species	Betasyrphus adligatus (Wiedemann, 1824)	Species	1	Syrphidae	Diptera	Syrphid	1	A. Ssymank	15-26*
gra140895	gra1	grassland	Oldenlandia herbacea	Rubiaceae	herbaceous	Species	Paragus naso (Stuckenberg, 1954)	Species	1	Syrphidae	Diptera	Syrphid	1	A. Ssymank	15-26*
gra140895	gra1	grassland	Phyllanthus nummulariifolius	Euphorbiaceae	herbaceous	Species	Lasioglossum sp.1	morphospecies (genus)	1	Halictidae	Hymenoptera	Apoidea:Bee	1	C. Eardley	1
gra140895	gra1	grassland	Richardia scabra	Rubiaceae	herbaceous	Species	Megachile sp.1	morphospecies (genus)	1	Megachilidae	Hymenoptera	Apoidea:Bee	1	C. Eardley	1
gra140895	gra1	grassland	Richardia scabra	Rubiaceae	herbaceous	Species	Apis mellifera (Linnaeus, 1758)	Species	1	Apidae	Hymenoptera	Apoidea:Bee	1	A. Claßen	14
gra140895	gra1	grassland	Rubiaceae sp.1*	Rubiaceae	herbaceous	morphospecies	Halictus sp.1	morphospecies (genus)	1	Halictidae	Hymenoptera	Apoidea:Bee	1	C. Eardley	1
gra140895	gra1	grassland	Triumfetta rhomboidea	Malvaceae	herbaceous	Species	Lasioglossum sp.3	morphospecies (genus)	1	Halictidae	Hymenoptera	Apoidea:Bee	1	C. Eardley	1
gra140895	gra1	grassland	Vigna parkeri	Fabaceae	herbaceous	Species	Nomia sp.1	morphospecies (genus)	1	Halictidae	Hymenoptera	Apoidea:Bee	5	C. Eardley	1
gra141085	gra1	grassland	Conyza sumatrensis (C.floribunda)	Asteraceae	herbaceous	Species	Paragus naso (Stuckenberg, 1954)	Species	1	Syrphidae	Diptera	Syrphid	1	A. Ssymank	15-26*
gra141085	gra1	grassland	Cyperus brevifolius	Cyperaceae	herbaceous	Species	Apis mellifera (Linnaeus, 1758)	Species	1	Apidae	Hymenoptera	Apoidea:Bee	3	A. Claßen	14
gra141085	gra1	grassland	Cyperus brevifolius	Cyperaceae	herbaceous	Species	Melanostoma infuscatum (Becker, 1909)	Species	1	Syrphidae	Diptera	Syrphid	1	A. Ssymank	15-26*
gra141085	gra1	grassland	Emilia discifolia	Asteraceae	herbaceous	Species	Crabronidae sp.1	morphospecies (family)	1	Crabronidae	Hymenoptera	non-bee Aculeata	2	R. Peters	27
gra141085	gra1	grassland	Emilia discifolia	Asteraceae	herbaceous	Species	Colletes sp.1	morphospecies (genus)	1	Colletidae	Hymenoptera	Apoidea:Bee	1	C. Eardley	1
gra141085	gra1	grassland	Emilia discifolia	Asteraceae	herbaceous	Species	Lasioglossum sp.3	morphospecies (genus)	1	Halictidae	Hymenoptera	Apoidea:Bee	1	C. Eardley	1
gra141085	gra1	grassland	Emilia discifolia	Asteraceae	herbaceous	Species	Lasioglossum sp.5	morphospecies (genus)	1	Halictidae	Hymenoptera	Apoidea:Bee	1	C. Eardley	1
gra141085	gra1	grassland	Emilia discifolia	Asteraceae	herbaceous	Species	Syrphidae Emilia2	observation	0	Syrphidae	Diptera	Syrphid	1
gra141085	gra1	grassland	Emilia discifolia	Asteraceae	herbaceous	Species	Apis mellifera (Linnaeus, 1758)	Species	1	Apidae	Hymenoptera	Apoidea:Bee	1	A. Claßen	14
gra141085	gra1	grassland	Emilia discifolia	Asteraceae	herbaceous	Species	Epeolus natalensis (Smith, 1879)	Species	1	Apidae	Hymenoptera	Apoidea:Bee	1	C. Eardley	12
gra141085	gra1	grassland	Emilia discifolia	Asteraceae	herbaceous	Species	Paragus naso (Stuckenberg, 1954)	Species	1	Syrphidae	Diptera	Syrphid	18	A. Ssymank	15-26*
gra141085	gra1	grassland	Oldenlandia herbacea	Rubiaceae	herbaceous	Species	Syrphidae Oldenlandia	observation	0	Syrphidae	Diptera	Syrphid	1
gra141085	gra1	grassland	Triumfetta rhomboidea	Malvaceae	herbaceous	Species	Vespidae sp.26	morphospecies (family)	1	Vespidae	Hymenoptera	non-bee Aculeata	1	R. Peters	27
gra141085	gra1	grassland	Triumfetta rhomboidea	Malvaceae	herbaceous	Species	Lasioglossum sp.3	morphospecies (genus)	1	Halictidae	Hymenoptera	Apoidea:Bee	1	C. Eardley	1
gra141197	gra1	grassland	Ageratum conyzoides	Asteraceae	herbaceous	Species	Vespidae sp.1	morphospecies (family)	1	Vespidae	Hymenoptera	non-bee Aculeata	1	R. Peters	27
gra141197	gra1	grassland	Emilia discifolia	Asteraceae	herbaceous	Species	Lasioglossum sp.3	morphospecies (genus)	1	Halictidae	Hymenoptera	Apoidea:Bee	4	C. Eardley	1
gra141197	gra1	grassland	Emilia discifolia	Asteraceae	herbaceous	Species	Lasioglossum Emilia	observation	0	Halictidae	Hymenoptera	Apoidea:Bee	1
gra141197	gra1	grassland	Emilia discifolia	Asteraceae	herbaceous	Species	Syrphidae Emilia2	observation	0	Syrphidae	Diptera	Syrphid	8
gra141197	gra1	grassland	Emilia discifolia	Asteraceae	herbaceous	Species	Paragus naso (Stuckenberg, 1954)	Species	1	Syrphidae	Diptera	Syrphid	5	A. Ssymank	15-26*
gra141197	gra1	grassland	Emilia discifolia	Asteraceae	herbaceous	Species	Syritta stigmatica (Loew, 1958)	Species	1	Syrphidae	Diptera	Syrphid	1	A. Ssymank	15-26*
gra141197	gra1	grassland	Helichrysum forskahlii	Asteraceae	herbaceous	Species	Crabronidae sp.2	morphospecies (family)	1	Crabronidae	Hymenoptera	non-bee Aculeata	1	R. Peters	27
gra141197	gra1	grassland	Helichrysum forskahlii	Asteraceae	herbaceous	Species	Pompilidae sp.30	morphospecies (family)	1	Pompilidae	Hymenoptera	non-bee Aculeata	1	R. Peters	27
gra141197	gra1	grassland	Helichrysum forskahlii	Asteraceae	herbaceous	Species	Tenthredinidae sp.5	morphospecies (family)	1	Tenthredinidae	Hymenoptera	Symphyta	8	R. Peters	27
gra141197	gra1	grassland	Helichrysum forskahlii	Asteraceae	herbaceous	Species	Tiphiidae sp.6	morphospecies (family)	1	Tiphiidae	Hymenoptera	non-bee Aculeata	1	R. Peters	27
gra141197	gra1	grassland	Helichrysum forskahlii	Asteraceae	herbaceous	Species	Vespidae sp.1	morphospecies (family)	1	Vespidae	Hymenoptera	non-bee Aculeata	2	R. Peters	27
gra141197	gra1	grassland	Helichrysum forskahlii	Asteraceae	herbaceous	Species	Lasioglossum sp.3	morphospecies (genus)	1	Halictidae	Hymenoptera	Apoidea:Bee	1	C. Eardley	1
gra141197	gra1	grassland	Helichrysum forskahlii	Asteraceae	herbaceous	Species	Syrphidae Helichrysum	observation	0	Syrphidae	Diptera	Syrphid	1
gra141197	gra1	grassland	Helichrysum forskahlii	Asteraceae	herbaceous	Species	Apis mellifera (Linnaeus, 1758)	Species	1	Apidae	Hymenoptera	Apoidea:Bee	1	A. Claßen	14
gra141197	gra1	grassland	Oldenlandia herbacea	Rubiaceae	herbaceous	Species	Scoliidae sp.1	morphospecies (family)	1	Scoliidae	Hymenoptera	non-bee Aculeata	1	R. Peters	27
gra141197	gra1	grassland	Oldenlandia herbacea	Rubiaceae	herbaceous	Species	Lasioglossum sp.3	morphospecies (genus)	1	Halictidae	Hymenoptera	Apoidea:Bee	6	C. Eardley	1
gra141197	gra1	grassland	Oldenlandia herbacea	Rubiaceae	herbaceous	Species	Hymenoptera Oldenlandia2	observation	0		Hymenoptera	Apoidea:Bee	1
gra141197	gra1	grassland	Oldenlandia herbacea	Rubiaceae	herbaceous	Species	Eristalinus taeniops (Wiedemann, 1818)	Species	1	Syrphidae	Diptera	Syrphid	1	A. Ssymank	15-26*
gra141197	gra1	grassland	Oldenlandia herbacea	Rubiaceae	herbaceous	Species	Paragus naso (Stuckenberg, 1954)	Species	1	Syrphidae	Diptera	Syrphid	4	A. Ssymank	15-26*
gra141197	gra1	grassland	Spermacoce princeae var. princeae	Rubiaceae	herbaceous	Species	Vespidae sp.26	morphospecies (family)	1	Vespidae	Hymenoptera	non-bee Aculeata	1	R. Peters	27
gra141197	gra1	grassland	Triumfetta rhomboidea	Malvaceae	herbaceous	Species	Megachile Triumfetta	observation	0	Megachilidae	Hymenoptera	Apoidea:Bee	1
gra141197	gra1	grassland	Triumfetta rhomboidea	Malvaceae	herbaceous	Species	Syrphidae Triumfetta	observation	0	Syrphidae	Diptera	Syrphid	1
gra141197	gra1	grassland	Triumfetta rhomboidea	Malvaceae	herbaceous	Species	Amegilla spilostoma (Cameron, 1905)	Species	1	Apidae	Hymenoptera	Apoidea:Bee	1	C. Eardley	10
gra141197	gra1	grassland	Triumfetta rhomboidea	Malvaceae	herbaceous	Species	Apis mellifera (Linnaeus, 1758)	Species	1	Apidae	Hymenoptera	Apoidea:Bee	4	A. Claßen	14
gra141218	gra1	grassland	Ageratum conyzoides	Asteraceae	herbaceous	Species	Lasioglossum sp.2l	morphospecies (genus)	1	Halictidae	Hymenoptera	Apoidea:Bee	2	C. Eardley/A. Claßen	1
gra141218	gra1	grassland	Conyza subscaposa	Asteraceae	herbaceous	Species	Vespidae sp.22	morphospecies (family)	1	Vespidae	Hymenoptera	non-bee Aculeata	1	R. Peters	27
gra141218	gra1	grassland	Conyza subscaposa	Asteraceae	herbaceous	Species	Hymenoptera Conyza	observation	0		Hymenoptera	non-bee Aculeata	2
gra141218	gra1	grassland	Cyperus brevifolius	Cyperaceae	herbaceous	Species	Paragus naso (Stuckenberg, 1954)	Species	1	Syrphidae	Diptera	Syrphid	1	A. Ssymank	15-26*
gra141218	gra1	grassland	Emilia discifolia	Asteraceae	herbaceous	Species	Syrphidae sp. 2	morphospecies (family)	1	Syrphidae	Diptera	Syrphid	7	A. Claßen
gra141218	gra1	grassland	Emilia discifolia	Asteraceae	herbaceous	Species	Vespidae sp.16	morphospecies (family)	1	Vespidae	Hymenoptera	non-bee Aculeata	1	R. Peters	27
gra141218	gra1	grassland	Emilia discifolia	Asteraceae	herbaceous	Species	Halictus sp.1	morphospecies (genus)	1	Halictidae	Hymenoptera	Apoidea:Bee	1	C. Eardley	1
gra141218	gra1	grassland	Emilia discifolia	Asteraceae	herbaceous	Species	Lasioglossum sp.3	morphospecies (genus)	1	Halictidae	Hymenoptera	Apoidea:Bee	6	C. Eardley	1
gra141218	gra1	grassland	Emilia discifolia	Asteraceae	herbaceous	Species	Lasioglossum sp.8	morphospecies (genus)	1	Halictidae	Hymenoptera	Apoidea:Bee	1	C. Eardley	1
gra141218	gra1	grassland	Emilia discifolia	Asteraceae	herbaceous	Species	Hymenoptera Emilia1	observation	0		Hymenoptera	non-bee Aculeata	1
gra141218	gra1	grassland	Emilia discifolia	Asteraceae	herbaceous	Species	Syrphidae Emilia1	observation	0	Syrphidae	Diptera	Syrphid	1
gra141218	gra1	grassland	Emilia discifolia	Asteraceae	herbaceous	Species	Eristalinus myiatropinus (Speiser, 1910)	Species	1	Syrphidae	Diptera	Syrphid	1	A. Ssymank	15-26*
gra141218	gra1	grassland	Emilia discifolia	Asteraceae	herbaceous	Species	Paragus naso (Stuckenberg, 1954)	Species	1	Syrphidae	Diptera	Syrphid	3	A. Ssymank	15-26*
gra141218	gra1	grassland	Fabaceae sp.3*	Fabaceae	herbaceous	morphospecies	Lasioglossum sp.3	morphospecies (genus)	1	Halictidae	Hymenoptera	Apoidea:Bee	1	C. Eardley	1
gra141218	gra1	grassland	Helichrysum forskahlii	Asteraceae	herbaceous	Species	Crabronidae sp.16	morphospecies (family)	1	Crabronidae	Hymenoptera	non-bee Aculeata	3	R. Peters	27
gra141218	gra1	grassland	Helichrysum forskahlii	Asteraceae	herbaceous	Species	Crabronidae sp.2	morphospecies (family)	1	Crabronidae	Hymenoptera	non-bee Aculeata	1	R. Peters	27
gra141218	gra1	grassland	Helichrysum forskahlii	Asteraceae	herbaceous	Species	Syrphidae sp. 2	morphospecies (family)	1	Syrphidae	Diptera	Syrphid	4	A. Claßen
gra141218	gra1	grassland	Helichrysum forskahlii	Asteraceae	herbaceous	Species	Tenthredinidae sp.5	morphospecies (family)	1	Tenthredinidae	Hymenoptera	Symphyta	4	R. Peters	27
gra141218	gra1	grassland	Helichrysum forskahlii	Asteraceae	herbaceous	Species	Lasioglossum sp.3	morphospecies (genus)	1	Halictidae	Hymenoptera	Apoidea:Bee	1	C. Eardley	1
gra141218	gra1	grassland	Helichrysum forskahlii	Asteraceae	herbaceous	Species	Sphecodes sp.1	morphospecies (genus)	1	Halictidae	Hymenoptera	Apoidea:Bee	1	C. Eardley	1
gra141218	gra1	grassland	Helichrysum forskahlii	Asteraceae	herbaceous	Species	Melanostoma bituberculatum (Loew, 1858)	Species	1	Syrphidae	Diptera	Syrphid	1	A. Ssymank	15-26*
gra141218	gra1	grassland	Helichrysum forskahlii	Asteraceae	herbaceous	Species	Paragus naso (Stuckenberg, 1954)	Species	1	Syrphidae	Diptera	Syrphid	3	A. Ssymank	15-26*
gra141218	gra1	grassland	Helichrysum odoratissimum	Asteraceae	herbaceous	Species	Tenthredinidae sp.5	morphospecies (family)	1	Tenthredinidae	Hymenoptera	Symphyta	1	R. Peters	27
gra141218	gra1	grassland	Hypoxis angustifolia	Hypoxidaceae	herbaceous	Species	Lasioglossum sp.3	morphospecies (genus)	1	Halictidae	Hymenoptera	Apoidea:Bee	1	C. Eardley	1
gra141218	gra1	grassland	Oldenlandia herbacea	Rubiaceae	herbaceous	Species	Crabronidae sp.1	morphospecies (family)	1	Crabronidae	Hymenoptera	non-bee Aculeata	1	R. Peters	27
gra141218	gra1	grassland	Oldenlandia herbacea	Rubiaceae	herbaceous	Species	Crabronidae sp.16	morphospecies (family)	1	Crabronidae	Hymenoptera	non-bee Aculeata	1	R. Peters	27
gra141218	gra1	grassland	Oldenlandia herbacea	Rubiaceae	herbaceous	Species	Lasioglossum sp.3	morphospecies (genus)	1	Halictidae	Hymenoptera	Apoidea:Bee	5	C. Eardley	1
gra141218	gra1	grassland	Oldenlandia herbacea	Rubiaceae	herbaceous	Species	Nomia sp.1	morphospecies (genus)	1	Halictidae	Hymenoptera	Apoidea:Bee	1	C. Eardley	1
gra141218	gra1	grassland	Oldenlandia herbacea	Rubiaceae	herbaceous	Species	Hymenoptera Emilia1	observation	0		Hymenoptera	non-bee Aculeata	1
gra141218	gra1	grassland	Oldenlandia herbacea	Rubiaceae	herbaceous	Species	Lasioglossum Oldenlandia	observation	0	Halictidae	Hymenoptera	Apoidea:Bee	1
gra141218	gra1	grassland	Oldenlandia herbacea	Rubiaceae	herbaceous	Species	Paragus cf. paulyi (Kassebeer, 2000)	Species	1	Syrphidae	Diptera	Syrphid	1	A. Ssymank	15-26*
gra141218	gra1	grassland	Oldenlandia herbacea	Rubiaceae	herbaceous	Species	Paragus naso (Stuckenberg, 1954)	Species	1	Syrphidae	Diptera	Syrphid	1	A. Ssymank	15-26*
gra141218	gra1	grassland	Oldenlandia herbacea	Rubiaceae	herbaceous	Species	Sphaerophoria rueppellii (Wiedemann, 1830)	Species	1	Syrphidae	Diptera	Syrphid	1	A. Ssymank	15-26*
gra141218	gra1	grassland	Phyllanthus nummulariifolius	Euphorbiaceae	herbaceous	Species	Crabronidae sp.15	morphospecies (family)	1	Crabronidae	Hymenoptera	non-bee Aculeata	1	R. Peters	27
gra141218	gra1	grassland	Phyllanthus nummulariifolius	Euphorbiaceae	herbaceous	Species	Paragus naso (Stuckenberg, 1954)	Species	1	Syrphidae	Diptera	Syrphid	4	A. Ssymank	15-26*
gra141218	gra1	grassland	Richardia scabra	Rubiaceae	herbaceous	Species	Sphecidae sp.13	morphospecies (family)	1	Sphecidae	Hymenoptera	non-bee Aculeata	2	R. Peters	27
gra141218	gra1	grassland	Richardia scabra	Rubiaceae	herbaceous	Species	Syrphidae sp. 2	morphospecies (family)	1	Syrphidae	Diptera	Syrphid	4	A. Claßen
gra141218	gra1	grassland	Richardia scabra	Rubiaceae	herbaceous	Species	Lasioglossum sp.3	morphospecies (genus)	1	Halictidae	Hymenoptera	Apoidea:Bee	2	C. Eardley	1
gra141218	gra1	grassland	Richardia scabra	Rubiaceae	herbaceous	Species	Megachile sp.4	morphospecies (genus)	1	Megachilidae	Hymenoptera	Apoidea:Bee	1	C. Eardley	1
gra141218	gra1	grassland	Richardia scabra	Rubiaceae	herbaceous	Species	Syrphidae Richardia	observation	0	Syrphidae	Diptera	Syrphid	1
gra141218	gra1	grassland	Richardia scabra	Rubiaceae	herbaceous	Species	Xylocopa Richardia	observation	0	Apidae	Hymenoptera	Apoidea:Bee	1
gra141218	gra1	grassland	Richardia scabra	Rubiaceae	herbaceous	Species	Paragus naso (Stuckenberg, 1954)	Species	1	Syrphidae	Diptera	Syrphid	1	A. Ssymank	15-26*
gra141218	gra1	grassland	Spermacoce princeae var. princeae	Rubiaceae	herbaceous	Species	Lasioglossum sp.3	morphospecies (genus)	1	Halictidae	Hymenoptera	Apoidea:Bee	2	C. Eardley	1
gra240556	gra2	grassland	Emilia discifolia	Asteraceae	herbaceous	Species	Halictus sp.1	morphospecies (genus)	1	Halictidae	Hymenoptera	Apoidea:Bee	6	C. Eardley	1
gra240556	gra2	grassland	Emilia discifolia	Asteraceae	herbaceous	Species	Pandasyophthalmus sp. 1	morphospecies (genus)	1	Syrphidae	Diptera	Syrphid	3	A. Ssymank	15-26*
gra240556	gra2	grassland	Emilia discifolia	Asteraceae	herbaceous	Species	Hymenoptera Emilia	observation	0		Hymenoptera	non-bee Aculeata	1
gra240556	gra2	grassland	Emilia discifolia	Asteraceae	herbaceous	Species	Andrena notophila Viereck	Species	1	Andrenidae	Hymenoptera	Apoidea:Bee	4	C. Eardley	13
gra240556	gra2	grassland	Emilia discifolia	Asteraceae	herbaceous	Species	Apis mellifera (Linnaeus, 1758)	Species	1	Apidae	Hymenoptera	Apoidea:Bee	2	A. Claßen	14
gra240556	gra2	grassland	Emilia discifolia	Asteraceae	herbaceous	Species	Braunsapis cf. facialis (Gerstaecker, 1857)	Species	1	Apidae	Hymenoptera	Apoidea:Bee	1	M. Gikungu	4
gra240556	gra2	grassland	Helichrysum forskahlii	Asteraceae	herbaceous	Species	Hymenoptera Helichrysum1	observation	0		Hymenoptera	non-bee Aculeata	2
gra240556	gra2	grassland	Justicia flava	Acanthaceae	herbaceous	Species	Halictus sp.1	morphospecies (genus)	1	Halictidae	Hymenoptera	Apoidea:Bee	1	C. Eardley	1
gra240556	gra2	grassland	Justicia flava	Acanthaceae	herbaceous	Species	Ceratina Justicia	observation	0	Apidae	Hymenoptera	Apoidea:Bee	1
gra240556	gra2	grassland	Justicia flava	Acanthaceae	herbaceous	Species	Apis mellifera (Linnaeus, 1758)	Species	1	Apidae	Hymenoptera	Apoidea:Bee	36	A. Claßen	14
gra240556	gra2	grassland	Justicia flava	Acanthaceae	herbaceous	Species	Xylocopa caffra (Linnaeus, 1767)	Species	1	Apidae	Hymenoptera	Apoidea:Bee	1	C. Eardley	9
gra240556	gra2	grassland	Oldenlandia herbacea	Rubiaceae	herbaceous	Species	Hymenoptera Oldenlandia3	observation	0		Hymenoptera	Apoidea:Bee	1
gra240556	gra2	grassland	Richardia scabra	Rubiaceae	herbaceous	Species	Halictus sp.1	morphospecies (genus)	1	Halictidae	Hymenoptera	Apoidea:Bee	1	C. Eardley	1
gra240585	gra2	grassland	Ageratum conyzoides	Asteraceae	herbaceous	Species	Vespidae sp.16	morphospecies (family)	1	Vespidae	Hymenoptera	non-bee Aculeata	1	R. Peters	27
gra240585	gra2	grassland	Ageratum conyzoides	Asteraceae	herbaceous	Species	Syrphidae Agerathum	observation	0	Syrphidae	Diptera	Syrphid	1
gra240585	gra2	grassland	Emilia discifolia	Asteraceae	herbaceous	Species	Ceratina sp.1	morphospecies (genus)	1	Apidae	Hymenoptera	Apoidea:Bee	1	C. Eardley	1
gra240585	gra2	grassland	Emilia discifolia	Asteraceae	herbaceous	Species	Halictus sp.1	morphospecies (genus)	1	Halictidae	Hymenoptera	Apoidea:Bee	9	C. Eardley	1
gra240585	gra2	grassland	Emilia discifolia	Asteraceae	herbaceous	Species	Pseudapis sp. 3	morphospecies (genus)	1	Halictidae	Hymenoptera	Apoidea:Bee	1	C. Eardley	1
gra240585	gra2	grassland	Emilia discifolia	Asteraceae	herbaceous	Species	Paragus cf. paulyi (Kassebeer, 2000)	Species	1	Syrphidae	Diptera	Syrphid	1	A. Ssymank	15-26*
gra240585	gra2	grassland	Emilia discifolia	Asteraceae	herbaceous	Species	Simoides crassipes (Fabricius, 1805)	Species	1	Syrphidae	Diptera	Syrphid	1	A. Ssymank	15-26*
gra240585	gra2	grassland	Helichrysum forskahlii	Asteraceae	herbaceous	Species	Crabronidae sp.1	morphospecies (family)	1	Crabronidae	Hymenoptera	non-bee Aculeata	1	R. Peters	27
gra240585	gra2	grassland	Helichrysum forskahlii	Asteraceae	herbaceous	Species	Crabronidae sp.15	morphospecies (family)	1	Crabronidae	Hymenoptera	non-bee Aculeata	1	R. Peters	27
gra240585	gra2	grassland	Helichrysum forskahlii	Asteraceae	herbaceous	Species	Crabronidae sp.16	morphospecies (family)	1	Crabronidae	Hymenoptera	non-bee Aculeata	3	R. Peters	27
gra240585	gra2	grassland	Helichrysum forskahlii	Asteraceae	herbaceous	Species	Crabronidae sp.2	morphospecies (family)	1	Crabronidae	Hymenoptera	non-bee Aculeata	1	R. Peters	27
gra240585	gra2	grassland	Helichrysum forskahlii	Asteraceae	herbaceous	Species	Halictus sp.1	morphospecies (genus)	1	Halictidae	Hymenoptera	Apoidea:Bee	3	C. Eardley	1
gra240585	gra2	grassland	Helichrysum forskahlii	Asteraceae	herbaceous	Species	Pseudapis sp. 3	morphospecies (genus)	1	Halictidae	Hymenoptera	Apoidea:Bee	1	C. Eardley	1
gra240585	gra2	grassland	Justicia flava	Acanthaceae	herbaceous	Species	Halictus sp.1	morphospecies (genus)	1	Halictidae	Hymenoptera	Apoidea:Bee	3	C. Eardley	1
gra240585	gra2	grassland	Justicia flava	Acanthaceae	herbaceous	Species	Megachile sp.3	morphospecies (genus)	1	Megachilidae	Hymenoptera	Apoidea:Bee	1	C. Eardley	1
gra240585	gra2	grassland	Justicia flava	Acanthaceae	herbaceous	Species	Apis mellifera (Linnaeus, 1758)	Species	1	Apidae	Hymenoptera	Apoidea:Bee	10	A. Claßen	14
gra240585	gra2	grassland	Justicia flava	Acanthaceae	herbaceous	Species	Braunsapis cf. foveata (Smith, 1854)	Species	1	Apidae	Hymenoptera	Apoidea:Bee	1	M. Gikungu	4
gra240585	gra2	grassland	Justicia flava	Acanthaceae	herbaceous	Species	Megachile barbata (Smith, 1853)	Species	1	Megachilidae	Hymenoptera	Apoidea:Bee	1	C. Eardley	6,7,8
gra240729	gra2	grassland	Acanthaceae sp.1*	Acanthaceae	herbaceous	morphospecies	Pseudapis sp. 1	morphospecies (genus)	1	Halictidae	Hymenoptera	Apoidea:Bee	1	C. Eardley	1
gra240729	gra2	grassland	Ageratum conyzoides	Asteraceae	herbaceous	Species	Lasioglossum sp.13	morphospecies (genus)	1	Halictidae	Hymenoptera	Apoidea:Bee	1	C. Eardley	1
gra240729	gra2	grassland	Conyza cf. subscaposa	Asteraceae	herbaceous	Species	Scoliidae sp.1	morphospecies (family)	1	Scoliidae	Hymenoptera	non-bee Aculeata	2	R. Peters	27	counted as Conyza subscaposa (when counting plant species)
gra240729	gra2	grassland	Conyza cf. subscaposa	Asteraceae	herbaceous	Species	Halictus sp.1	morphospecies (genus)	1	Halictidae	Hymenoptera	Apoidea:Bee	1	C. Eardley	1	counted as Conyza subscaposa (when counting plant species)
gra240729	gra2	grassland	Emilia discifolia	Asteraceae	herbaceous	Species	Scoliidae sp.1	morphospecies (family)	1	Scoliidae	Hymenoptera	non-bee Aculeata	1	R. Peters	27
gra240729	gra2	grassland	Emilia discifolia	Asteraceae	herbaceous	Species	Colletes sp.1	morphospecies (genus)	1	Colletidae	Hymenoptera	Apoidea:Bee	1	C. Eardley	1
gra240729	gra2	grassland	Emilia discifolia	Asteraceae	herbaceous	Species	Halictus sp.1	morphospecies (genus)	1	Halictidae	Hymenoptera	Apoidea:Bee	10	C. Eardley	1
gra240729	gra2	grassland	Emilia discifolia	Asteraceae	herbaceous	Species	Lasioglossum sp.1	morphospecies (genus)	1	Halictidae	Hymenoptera	Apoidea:Bee	1	C. Eardley	1
gra240729	gra2	grassland	Emilia discifolia	Asteraceae	herbaceous	Species	Lasioglossum sp.3	morphospecies (genus)	1	Halictidae	Hymenoptera	Apoidea:Bee	1	C. Eardley	1
gra240729	gra2	grassland	Emilia discifolia	Asteraceae	herbaceous	Species	Andrena notophila Viereck	Species	1	Andrenidae	Hymenoptera	Apoidea:Bee	6	C. Eardley	13
gra240729	gra2	grassland	Helichrysum forskahlii	Asteraceae	herbaceous	Species	Halictus sp.1	morphospecies (genus)	1	Halictidae	Hymenoptera	Apoidea:Bee	1	C. Eardley	1
gra240729	gra2	grassland	Justicia flava	Acanthaceae	herbaceous	Species	Lasioglossum sp.1	morphospecies (genus)	1	Halictidae	Hymenoptera	Apoidea:Bee	1	C. Eardley	1
gra240729	gra2	grassland	Justicia flava	Acanthaceae	herbaceous	Species	Lasioglossum sp.3	morphospecies (genus)	1	Halictidae	Hymenoptera	Apoidea:Bee	2	C. Eardley	1
gra240729	gra2	grassland	Justicia flava	Acanthaceae	herbaceous	Species	Megachile sp.2	morphospecies (genus)	1	Megachilidae	Hymenoptera	Apoidea:Bee	1	C. Eardley	1
gra240729	gra2	grassland	Justicia flava	Acanthaceae	herbaceous	Species	Pseudapis sp. 1	morphospecies (genus)	1	Halictidae	Hymenoptera	Apoidea:Bee	1	C. Eardley	1
gra240729	gra2	grassland	Justicia flava	Acanthaceae	herbaceous	Species	Apidae Justicia	observation	0	Apidae	Hymenoptera	Apoidea:Bee	1
gra240729	gra2	grassland	Justicia flava	Acanthaceae	herbaceous	Species	Andrena notophila Viereck	Species	1	Andrenidae	Hymenoptera	Apoidea:Bee	2	C. Eardley	13
gra240729	gra2	grassland	Justicia flava	Acanthaceae	herbaceous	Species	Apis mellifera (Linnaeus, 1758)	Species	1	Apidae	Hymenoptera	Apoidea:Bee	32	A. Claßen	14
gra240729	gra2	grassland	Justicia flava	Acanthaceae	herbaceous	Species	Xylocopa caffra (Linnaeus, 1767)	Species	1	Apidae	Hymenoptera	Apoidea:Bee	1	C. Eardley	9
gra240729	gra2	grassland	Lantana camara	Verbenaceae	shrubby	Species	Meliponula ferruginea (Lepeletier, 1841)	Species	1	Apidae	Hymenoptera	Apoidea:Bee	1	C. Eardley	2
gra240729	gra2	grassland	Oldenlandia herbacea	Rubiaceae	herbaceous	Species	Lasioglossum sp.3	morphospecies (genus)	1	Halictidae	Hymenoptera	Apoidea:Bee	1	C. Eardley	1
gra240729	gra2	grassland	Rubus spp.*	Rosaceae	shrubby	species complex	Crabonidae sp.2	morphospecies (family)	1	Crabronidae	Hymenoptera	non-bee Aculeata	1	R. Peters	27
gra240729	gra2	grassland	Rubus spp.*	Rosaceae	shrubby	species complex	Crabronidae sp.16	morphospecies (family)	1	Crabronidae	Hymenoptera	non-bee Aculeata	1	R. Peters	27
gra240729	gra2	grassland	Rubus spp.*	Rosaceae	shrubby	species complex	Crabronidae sp.2	morphospecies (family)	1	Crabronidae	Hymenoptera	non-bee Aculeata	2	R. Peters	27
gra240729	gra2	grassland	Rubus spp.*	Rosaceae	shrubby	species complex	Vespidae sp.26	morphospecies (family)	1	Vespidae	Hymenoptera	non-bee Aculeata	6	R. Peters	27
gra240729	gra2	grassland	Rubus spp.*	Rosaceae	shrubby	species complex	Apis mellifera (Linnaeus, 1758)	Species	1	Apidae	Hymenoptera	Apoidea:Bee	8	A. Claßen	14
gra240729	gra2	grassland	Rubus spp.*	Rosaceae	shrubby	species complex	Meliponula ferruginea (Lepeletier, 1841)	Species	1	Apidae	Hymenoptera	Apoidea:Bee	6	C. Eardley	2
gra240729	gra2	grassland	Rubus spp.*	Rosaceae	shrubby	species complex	Syritta stigmatica (Loew, 1958)	Species	1	Syrphidae	Diptera	Syrphid	2	A. Ssymank	15-26*
gra240856	gra2	grassland	Emilia discifolia	Asteraceae	herbaceous	Species	Crabronidae sp.1	morphospecies (family)	1	Crabronidae	Hymenoptera	non-bee Aculeata	3	R. Peters	27
gra240856	gra2	grassland	Emilia discifolia	Asteraceae	herbaceous	Species	Scoliidae sp.1	morphospecies (family)	1	Scoliidae	Hymenoptera	non-bee Aculeata	1	R. Peters	27
gra240856	gra2	grassland	Emilia discifolia	Asteraceae	herbaceous	Species	Vespidae sp.1	morphospecies (family)	1	Vespidae	Hymenoptera	non-bee Aculeata	4	R. Peters	27
gra240856	gra2	grassland	Emilia discifolia	Asteraceae	herbaceous	Species	Halictus sp.1	morphospecies (genus)	1	Halictidae	Hymenoptera	Apoidea:Bee	34	C. Eardley	1
gra240856	gra2	grassland	Emilia discifolia	Asteraceae	herbaceous	Species	Lasioglossum sp.3	morphospecies (genus)	1	Halictidae	Hymenoptera	Apoidea:Bee	6	C. Eardley	1
gra240856	gra2	grassland	Emilia discifolia	Asteraceae	herbaceous	Species	Pseudapis sp. 1	morphospecies (genus)	1	Halictidae	Hymenoptera	Apoidea:Bee	1	C. Eardley	1
gra240856	gra2	grassland	Emilia discifolia	Asteraceae	herbaceous	Species	Wainia sp.1	morphospecies (genus)	1	Megachilidae	Hymenoptera	Apoidea:Bee	3	C. Eardley	1
gra240856	gra2	grassland	Emilia discifolia	Asteraceae	herbaceous	Species	Ceratina Emilia	observation	0	Apidae	Hymenoptera	Apoidea:Bee	1
gra240856	gra2	grassland	Emilia discifolia	Asteraceae	herbaceous	Species	Hymenoptera Emilia	observation	0		Hymenoptera	non-bee Aculeata	1
gra240856	gra2	grassland	Emilia discifolia	Asteraceae	herbaceous	Species	Hymenoptera Emilia5	observation	0		Hymenoptera	non-bee Aculeata	1
gra240856	gra2	grassland	Emilia discifolia	Asteraceae	herbaceous	Species	Hymenoptera Emilia6	observation	0		Hymenoptera	Apoidea:Bee	1
gra240856	gra2	grassland	Emilia discifolia	Asteraceae	herbaceous	Species	Andrena notophila Viereck	Species	1	Andrenidae	Hymenoptera	Apoidea:Bee	1	C. Eardley	13
gra240856	gra2	grassland	Emilia discifolia	Asteraceae	herbaceous	Species	Apis mellifera (Linnaeus, 1758)	Species	1	Apidae	Hymenoptera	Apoidea:Bee	2	A. Claßen	14
gra240856	gra2	grassland	Emilia discifolia	Asteraceae	herbaceous	Species	Braunsapis cf. facialis (Gerstaecker, 1857)	Species	1	Apidae	Hymenoptera	Apoidea:Bee	3	C. Eardley	4
gra240856	gra2	grassland	Emilia discifolia	Asteraceae	herbaceous	Species	Paragus minutus (Hull, 1938)	Species	1	Syrphidae	Diptera	Syrphid	1	A. Ssymank	15-26*
gra240856	gra2	grassland	Emilia discifolia	Asteraceae	herbaceous	Species	Syritta albopilosa (Lyneborg & Barkemeyer, 2005)	Species	1	Syrphidae	Diptera	Syrphid	1	A. Ssymank	15-26*
gra240856	gra2	grassland	Helichrysum forskahlii	Asteraceae	herbaceous	Species	Crabronidae sp.1	morphospecies (family)	1	Crabronidae	Hymenoptera	non-bee Aculeata	1	R. Peters	27
gra240856	gra2	grassland	Helichrysum forskahlii	Asteraceae	herbaceous	Species	Crabronidae sp.16	morphospecies (family)	1	Crabronidae	Hymenoptera	non-bee Aculeata	2	R. Peters	27
gra240856	gra2	grassland	Helichrysum forskahlii	Asteraceae	herbaceous	Species	Lasioglossum sp.3	morphospecies (genus)	1	Halictidae	Hymenoptera	Apoidea:Bee	1	C. Eardley	1
gra240856	gra2	grassland	Justicia flava	Acanthaceae	herbaceous	Species	Ceratina sp.1	morphospecies (genus)	1	Apidae	Hymenoptera	Apoidea:Bee	2	C. Eardley	1
gra240856	gra2	grassland	Justicia flava	Acanthaceae	herbaceous	Species	Apis mellifera (Linnaeus, 1758)	Species	1	Apidae	Hymenoptera	Apoidea:Bee	34	A. Claßen	14
gra240856	gra2	grassland	Justicia flava	Acanthaceae	herbaceous	Species	Megachile venusta (Smith, 1853)	Species	1	Megachilidae	Hymenoptera	Apoidea:Bee	1	C. Eardley	6,7,8
gra240856	gra2	grassland	Oldenlandia herbacea	Rubiaceae	herbaceous	Species	Halictus sp.1	morphospecies (genus)	1	Halictidae	Hymenoptera	Apoidea:Bee	8	C. Eardley	1
gra240856	gra2	grassland	Oldenlandia herbacea	Rubiaceae	herbaceous	Species	Lasioglossum sp.3	morphospecies (genus)	1	Halictidae	Hymenoptera	Apoidea:Bee	1	C. Eardley	1
gra240856	gra2	grassland	Phyllanthus boehmii	Euphorbiaceae	herbaceous	Species	Lasioglossum sp.3	morphospecies (genus)	1	Halictidae	Hymenoptera	Apoidea:Bee	1	C. Eardley	1
gra241036	gra2	grassland	Emilia discifolia	Asteraceae	herbaceous	Species	Sphecidae sp.1	morphospecies (family)	1	Sphecidae	Hymenoptera	non-bee Aculeata	2	R. Peters	27
gra241036	gra2	grassland	Emilia discifolia	Asteraceae	herbaceous	Species	Andrena sp.1	morphospecies (genus)	1	Andrenidae	Hymenoptera	Apoidea:Bee	7	C. Eardley	1
gra241036	gra2	grassland	Emilia discifolia	Asteraceae	herbaceous	Species	Halictus sp.1	morphospecies (genus)	1	Halictidae	Hymenoptera	Apoidea:Bee	2	C. Eardley	1
gra241036	gra2	grassland	Emilia discifolia	Asteraceae	herbaceous	Species	Lasioglossum sp.3	morphospecies (genus)	1	Halictidae	Hymenoptera	Apoidea:Bee	2	C. Eardley	1
gra241036	gra2	grassland	Emilia discifolia	Asteraceae	herbaceous	Species	Wainia sp.1	morphospecies (genus)	1	Megachilidae	Hymenoptera	Apoidea:Bee	4	C. Eardley	1
gra241036	gra2	grassland	Emilia discifolia	Asteraceae	herbaceous	Species	Hymenoptera Emilia4	observation	0		Hymenoptera	non-bee Aculeata	2
gra241036	gra2	grassland	Emilia discifolia	Asteraceae	herbaceous	Species	Syrphidae Emilia4	observation	0	Syrphidae	Diptera	Syrphid	1
gra241036	gra2	grassland	Emilia discifolia	Asteraceae	herbaceous	Species	Apis mellifera (Linnaeus, 1758)	Species	1	Apidae	Hymenoptera	Apoidea:Bee	2	A. Claßen	14
gra241036	gra2	grassland	Emilia discifolia	Asteraceae	herbaceous	Species	Chrysotoxum continum (Bezzi, 1915)	Species	1	Syrphidae	Diptera	Syrphid	1	A. Ssymank	15-26*
gra241036	gra2	grassland	Justicia flava	Acanthaceae	herbaceous	Species	Scoliidae sp.1	morphospecies (family)	1	Scoliidae	Hymenoptera	non-bee Aculeata	1	R. Peters	27
gra241036	gra2	grassland	Justicia flava	Acanthaceae	herbaceous	Species	Patellapis sp.17	morphospecies (genus)	1	Halictidae	Hymenoptera	Apoidea:Bee	1	C. Eardley	1
gra241036	gra2	grassland	Justicia flava	Acanthaceae	herbaceous	Species	Apis mellifera (Linnaeus, 1758)	Species	1	Apidae	Hymenoptera	Apoidea:Bee	38	A. Claßen	14
gra241036	gra2	grassland	Phyllanthus boehmii	Euphorbiaceae	herbaceous	Species	Crabronidae sp.15	morphospecies (family)	1	Crabronidae	Hymenoptera	non-bee Aculeata	1	R. Peters	27
gra241036	gra2	grassland	Phyllanthus boehmii	Euphorbiaceae	herbaceous	Species	Lasioglossum Phyllanthus	observation	0	Halictidae	Hymenoptera	Apoidea:Bee	1
gra241036	gra2	grassland	Richardia scabra	Rubiaceae	herbaceous	Species	Apis mellifera (Linnaeus, 1758)	Species	1	Apidae	Hymenoptera	Apoidea:Bee	9	A. Claßen	14
gra340583	gra3	grassland	Clinopodium abyssinicum	Lamiaceae	herbaceous	Species	Hymenoptera Satureja	observation	0		Hymenoptera	non-bee Aculeata	1
gra340583	gra3	grassland	Clinopodium abyssinicum	Lamiaceae	herbaceous	Species	Amegilla fallax (Smith, 1879)	Species	1	Apidae	Hymenoptera	Apoidea:Bee	3	C. Eardley	10
gra340583	gra3	grassland	Conyza pyrrhopappa	Asteraceae	herbaceous	Species	Sphecidae sp.14	morphospecies (family)	1	Sphecidae	Hymenoptera	non-bee Aculeata	1	R. Peters	27
gra340583	gra3	grassland	Conyza pyrrhopappa	Asteraceae	herbaceous	Species	Apis mellifera (Linnaeus, 1758)	Species	1	Apidae	Hymenoptera	Apoidea:Bee	1	A. Claßen	14
gra340583	gra3	grassland	Emilia discifolia	Asteraceae	herbaceous	Species	Halictus sp.1	morphospecies (genus)	1	Halictidae	Hymenoptera	Apoidea:Bee	5	C. Eardley	1
gra340583	gra3	grassland	Emilia discifolia	Asteraceae	herbaceous	Species	Paragus cf. paulyi (Kassebeer, 2000)	Species	1	Syrphidae	Diptera	Syrphid	1	A. Ssymank	15-26*
gra340583	gra3	grassland	Lactuca inermis	Asteraceae	herbaceous	Species	Halictus sp.1	morphospecies (genus)	1	Halictidae	Hymenoptera	Apoidea:Bee	3	C. Eardley	1
gra340583	gra3	grassland	Lactuca inermis	Asteraceae	herbaceous	Species	Patellapis sp.17	morphospecies (genus)	1	Halictidae	Hymenoptera	Apoidea:Bee	1	C. Eardley	1
gra340583	gra3	grassland	Lactuca inermis	Asteraceae	herbaceous	Species	Pseudapis sp. 1	morphospecies (genus)	1	Halictidae	Hymenoptera	Apoidea:Bee	2	C. Eardley	1
gra340583	gra3	grassland	Morpho sp.2*	NA	herbaceous	morphospecies	Megachile frontalis (Fabricius, 1804)	Species	1	Megachilidae	Hymenoptera	Apoidea:Bee	1	C. Eardley	6,7,8
gra340583	gra3	grassland	Morpho sp.2*	NA	herbaceous	morphospecies	Paragus longiventris (Loew, 1858)	Species	1	Syrphidae	Diptera	Syrphid	1	A. Ssymank	15-26*
gra340583	gra3	grassland	Myrica salicifolia	Myricaceae	shrub/small tree	Species	Pandasyophthalmus sp. 1	morphospecies (genus)	1	Syrphidae	Diptera	Syrphid	1	A. Ssymank	15-26*
gra340583	gra3	grassland	Myrica salicifolia	Myricaceae	shrub/small tree	Species	Syrphidae Myrica1	observation	0	Syrphidae	Diptera	Syrphid	2
gra340583	gra3	grassland	Myrica salicifolia	Myricaceae	shrub/small tree	Species	Syrphidae Myrica2	observation	0	Syrphidae	Diptera	Syrphid	1
gra340583	gra3	grassland	Myrica salicifolia	Myricaceae	shrub/small tree	Species	Apis mellifera (Linnaeus, 1758)	Species	1	Apidae	Hymenoptera	Apoidea:Bee	12	A. Claßen	14
gra340583	gra3	grassland	Myrica salicifolia	Myricaceae	shrub/small tree	Species	Eristalinus surcoufi (Hervé-Bazin, 1914)	Species	1	Syrphidae	Diptera	Syrphid	1	A. Ssymank	15-26*
gra340583	gra3	grassland	Myrica salicifolia	Myricaceae	shrub/small tree	Species	Paragus cf. paulyi (Kassebeer, 2000)	Species	1	Syrphidae	Diptera	Syrphid	2	A. Ssymank	15-26*
gra340583	gra3	grassland	Wahlenbergia abyssinica	Campanulaceae	herbaceous	Species	Halictus sp.1	morphospecies (genus)	1	Halictidae	Hymenoptera	Apoidea:Bee	3	C. Eardley	1
gra340583	gra3	grassland	Wahlenbergia abyssinica	Campanulaceae	herbaceous	Species	Lasioglossum sp.11	morphospecies (genus)	1	Halictidae	Hymenoptera	Apoidea:Bee	1	C. Eardley	1
gra340583	gra3	grassland	Wahlenbergia abyssinica	Campanulaceae	herbaceous	Species	Lipotriches sp.1	morphospecies (genus)	1	Halictidae	Hymenoptera	Apoidea:Bee	2	C. Eardley	1
gra340583	gra3	grassland	Wahlenbergia abyssinica	Campanulaceae	herbaceous	Species	Pandasyophthalmus sp. 1	morphospecies (genus)	1	Syrphidae	Diptera	Syrphid	1	A. Ssymank	15-26*
gra340583	gra3	grassland	Wahlenbergia abyssinica	Campanulaceae	herbaceous	Species	Pseudapis sp. 1	morphospecies (genus)	1	Halictidae	Hymenoptera	Apoidea:Bee	1	C. Eardley	1
gra340583	gra3	grassland	Wahlenbergia abyssinica	Campanulaceae	herbaceous	Species	Halictidae Wahlenbergia	observation	0	Halictidae	Hymenoptera	Apoidea:Bee	1
gra340583	gra3	grassland	Wahlenbergia abyssinica	Campanulaceae	herbaceous	Species	Hymenoptera Wahlenbergia	observation	0		Hymenoptera	Apoidea:Bee	1
gra340583	gra3	grassland	Wahlenbergia abyssinica	Campanulaceae	herbaceous	Species	Amegilla fallax (Smith, 1879)	Species	1	Apidae	Hymenoptera	Apoidea:Bee	1	C. Eardley	10
gra340583	gra3	grassland	Wahlenbergia abyssinica	Campanulaceae	herbaceous	Species	Apis mellifera (Linnaeus, 1758)	Species	1	Apidae	Hymenoptera	Apoidea:Bee	1	A. Claßen	14
gra340583	gra3	grassland	Wahlenbergia abyssinica	Campanulaceae	herbaceous	Species	Megachile frontalis (Fabricius, 1804)	Species	1	Megachilidae	Hymenoptera	Apoidea:Bee	2	C. Eardley	6,7,8
gra340583	gra3	grassland	Wahlenbergia abyssinica	Campanulaceae	herbaceous	Species	Paragus cf. paulyi (Kassebeer, 2000)	Species	1	Syrphidae	Diptera	Syrphid	1	A. Ssymank	15-26*
gra340732	gra3	grassland	Asystasia gangetica	Acanthaceae	herbaceous	Species	Amegilla fallax (Smith, 1879)	Species	1	Apidae	Hymenoptera	Apoidea:Bee	4	C. Eardley	10
gra340732	gra3	grassland	Asystasia gangetica	Acanthaceae	herbaceous	Species	Apis mellifera (Linnaeus, 1758)	Species	1	Apidae	Hymenoptera	Apoidea:Bee	3	A. Claßen	14
gra340732	gra3	grassland	Asystasia gangetica	Acanthaceae	herbaceous	Species	Plebeina hildebrandti (Friese, 1900)	Species	1	Apidae	Hymenoptera	Apoidea:Bee	2	C. Eardley	2
gra340732	gra3	grassland	Bidens pilosa	Asteraceae	herbaceous	Species	Lipotriches sp.1	morphospecies (genus)	1	Halictidae	Hymenoptera	Apoidea:Bee	3	C. Eardley	1
gra340732	gra3	grassland	Cassia mimosoides	Fabaceae	herbaceous	Species	Apis mellifera (Linnaeus, 1758)	Species	1	Apidae	Hymenoptera	Apoidea:Bee	1	A. Claßen	14
gra340732	gra3	grassland	Clinopodium abyssinicum	Lamiaceae	herbaceous	Species	Halictus sp.5	morphospecies (genus)	1	Halictidae	Hymenoptera	Apoidea:Bee	1	C. Eardley	1
gra340732	gra3	grassland	Clinopodium abyssinicum	Lamiaceae	herbaceous	Species	Amegilla Clinopodium	observation	0	Apidae	Hymenoptera	Apoidea:Bee	1
gra340732	gra3	grassland	Clinopodium abyssinicum	Lamiaceae	herbaceous	Species	Thyreus Clinopodium	observation	0	Apidae	Hymenoptera	Apoidea:Bee	1
gra340732	gra3	grassland	Clinopodium abyssinicum	Lamiaceae	herbaceous	Species	Amegilla fallax (Smith, 1879)	Species	1	Apidae	Hymenoptera	Apoidea:Bee	4	C. Eardley	10
gra340732	gra3	grassland	Clinopodium abyssinicum	Lamiaceae	herbaceous	Species	Apis mellifera (Linnaeus, 1758)	Species	1	Apidae	Hymenoptera	Apoidea:Bee	1	A. Claßen	14
gra340732	gra3	grassland	Emilia discifolia	Asteraceae	herbaceous	Species	Argidae sp.1	morphospecies (family)	1	Agridae	Hymenoptera	Symphyta	1	R. Peters	27
gra340732	gra3	grassland	Emilia discifolia	Asteraceae	herbaceous	Species	Halictus sp.1	morphospecies (genus)	1	Halictidae	Hymenoptera	Apoidea:Bee	1	C. Eardley	1
gra340732	gra3	grassland	Emilia discifolia	Asteraceae	herbaceous	Species	Lasioglossum sp.3	morphospecies (genus)	1	Halictidae	Hymenoptera	Apoidea:Bee	1	C. Eardley	1
gra340732	gra3	grassland	Emilia discifolia	Asteraceae	herbaceous	Species	Lipotriches sp.1	morphospecies (genus)	1	Halictidae	Hymenoptera	Apoidea:Bee	4	C. Eardley	1
gra340732	gra3	grassland	Emilia discifolia	Asteraceae	herbaceous	Species	Paragus naso (Stuckenberg, 1954)	Species	1	Syrphidae	Diptera	Syrphid	1	A. Ssymank	15-26*
gra340732	gra3	grassland	Emilia discifolia	Asteraceae	herbaceous	Species	Plebeina hildebrandti (Friese, 1900)	Species	1	Apidae	Hymenoptera	Apoidea:Bee	3	C. Eardley	2
gra340732	gra3	grassland	Emilia discifolia	Asteraceae	herbaceous	Species	Syritta stigmatica (Loew, 1958)	Species	1	Syrphidae	Diptera	Syrphid	1	A. Ssymank	15-26*
gra340732	gra3	grassland	Indigofera atriceps ssp. kaessneri	Fabaceae	herbaceous	Species	Apis mellifera (Linnaeus, 1758)	Species	1	Apidae	Hymenoptera	Apoidea:Bee	1	A. Claßen	14
gra340732	gra3	grassland	Myrica salicifolia	Myricaceae	shrub/small tree	Species	Syrphidae Myrica1	observation	0	Syrphidae	Diptera	Syrphid	1
gra340732	gra3	grassland	Myrica salicifolia	Myricaceae	shrub/small tree	Species	Syrphidae Myrica2	observation	0	Syrphidae	Diptera	Syrphid	1
gra340732	gra3	grassland	Myrica salicifolia	Myricaceae	shrub/small tree	Species	Apis mellifera (Linnaeus, 1758)	Species	1	Apidae	Hymenoptera	Apoidea:Bee	15	A. Claßen	14
gra340732	gra3	grassland	Myrica salicifolia	Myricaceae	shrub/small tree	Species	Meliponula ferruginea (Lepeletier, 1841)	Species	1	Apidae	Hymenoptera	Apoidea:Bee	22	C. Eardley	2
gra340732	gra3	grassland	Pentas lanceolata	Rubiaceae	shrubby	Species	Meliponula ferruginea (Lepeletier, 1841)	Species	1	Apidae	Hymenoptera	Apoidea:Bee	1	C. Eardley	2
gra340732	gra3	grassland	Thunbergia tsavoensis	Acanthaceae	herbaceous	Species	Lasioglossum sp.1	morphospecies (genus)	1	Halictidae	Hymenoptera	Apoidea:Bee	1	C. Eardley	1
gra340732	gra3	grassland	Vernonia lasiopus	Asteraceae	herbaceous	Species	Hymenoptera Vernonia	observation	0		Hymenoptera	non-bee Aculeata	1
gra340732	gra3	grassland	Vernonia lasiopus	Asteraceae	herbaceous	Species	Amegilla fallax (Smith, 1879)	Species	1	Apidae	Hymenoptera	Apoidea:Bee	1	C. Eardley	10
gra340876	gra3	grassland	Ageratum conyzoides	Asteraceae	herbaceous	Species	Apis mellifera (Linnaeus, 1758)	Species	1	Apidae	Hymenoptera	Apoidea:Bee	3	A. Claßen	14
gra340876	gra3	grassland	Asystasia gangetica	Acanthaceae	herbaceous	Species	Amegilla fallax (Smith, 1879)	Species	1	Apidae	Hymenoptera	Apoidea:Bee	6	C. Eardley	10
gra340876	gra3	grassland	Asystasia gangetica	Acanthaceae	herbaceous	Species	Apis mellifera (Linnaeus, 1758)	Species	1	Apidae	Hymenoptera	Apoidea:Bee	14	A. Claßen	14
gra340876	gra3	grassland	Clinopodium abyssinicum	Lamiaceae	herbaceous	Species	Amegilla fallax (Smith, 1879)	Species	1	Apidae	Hymenoptera	Apoidea:Bee	2	C. Eardley	10
gra340876	gra3	grassland	Clinopodium abyssinicum	Lamiaceae	herbaceous	Species	Apis mellifera (Linnaeus, 1758)	Species	1	Apidae	Hymenoptera	Apoidea:Bee	28	A. Claßen	14
gra340876	gra3	grassland	Emilia discifolia	Asteraceae	herbaceous	Species	Halictus sp.1	morphospecies (genus)	1	Halictidae	Hymenoptera	Apoidea:Bee	2	C. Eardley	1
gra340876	gra3	grassland	Emilia discifolia	Asteraceae	herbaceous	Species	Othinosmia sp.1	morphospecies (genus)	1	Megachilidae	Hymenoptera	Apoidea:Bee	1	C. Eardley	1
gra340876	gra3	grassland	Lactuca inermis	Asteraceae	herbaceous	Species	Vespidae sp.1	morphospecies (family)	1	Vespidae	Hymenoptera	non-bee Aculeata	1	R. Peters	27
gra340876	gra3	grassland	Lactuca inermis	Asteraceae	herbaceous	Species	Ceratina Lactuca	observation	0	Apidae	Hymenoptera	Apoidea:Bee	1
gra340876	gra3	grassland	Lactuca inermis	Asteraceae	herbaceous	Species	Apis mellifera (Linnaeus, 1758)	Species	1	Apidae	Hymenoptera	Apoidea:Bee	1	A. Claßen	14
gra340876	gra3	grassland	Lantana trifolia	Verbenaceae	shrubby	Species	Syrphidae Lantana	observation	0	Syrphidae	Diptera	Syrphid	1
gra340876	gra3	grassland	Lantana trifolia	Verbenaceae	shrubby	Species	Amegilla fallax (Smith, 1879)	Species	1	Apidae	Hymenoptera	Apoidea:Bee	1	C. Eardley	10
gra340876	gra3	grassland	Myrica salicifolia	Myricaceae	shrub/small tree	Species	Hymenoptera Myrica	observation	0		Hymenoptera	non-bee Aculeata	1
gra340876	gra3	grassland	Myrica salicifolia	Myricaceae	shrub/small tree	Species	Apis mellifera (Linnaeus, 1758)	Species	1	Apidae	Hymenoptera	Apoidea:Bee	13	A. Claßen	14
gra340876	gra3	grassland	Myrica salicifolia	Myricaceae	shrub/small tree	Species	Plebeina hildebrandti (Friese, 1900)	Species	1	Apidae	Hymenoptera	Apoidea:Bee	1	C. Eardley	2
gra340876	gra3	grassland	Striga gesnerioides	Scrophulariaceae	herbaceous	Species	Amegilla fallax (Smith, 1879)	Species	1	Apidae	Hymenoptera	Apoidea:Bee	1	C. Eardley	10
gra340876	gra3	grassland	Wahlenbergia abyssinica	Campanulaceae	herbaceous	Species	Pseudapis sp. 1	morphospecies (genus)	1	Halictidae	Hymenoptera	Apoidea:Bee	1	C. Eardley	1
gra341032	gra3	grassland	Aeschynomene abyssinica	Fabaceae	shrubby	Species	Apis mellifera (Linnaeus, 1758)	Species	1	Apidae	Hymenoptera	Apoidea:Bee	1	A. Claßen	14
gra341032	gra3	grassland	Cassia mimosoides	Fabaceae	herbaceous	Species	Amegilla spilostoma (Cameron, 1905)	Species	1	Apidae	Hymenoptera	Apoidea:Bee	1	C. Eardley	10
gra341032	gra3	grassland	Clinopodium abyssinicum	Lamiaceae	herbaceous	Species	Ceratina sp.1	morphospecies (genus)	1	Apidae	Hymenoptera	Apoidea:Bee	1	C. Eardley	1
gra341032	gra3	grassland	Clinopodium abyssinicum	Lamiaceae	herbaceous	Species	Apis mellifera (Linnaeus, 1758)	Species	1	Apidae	Hymenoptera	Apoidea:Bee	4	A. Claßen	14
gra341032	gra3	grassland	Commelina africana	Commelinaceae	herbaceous	Species	Apis mellifera (Linnaeus, 1758)	Species	1	Apidae	Hymenoptera	Apoidea:Bee	1	A. Claßen	14
gra341032	gra3	grassland	Commelina erecta ssp. livingstonii	Commelinaceae	herbaceous	Species	Apis mellifera (Linnaeus, 1758)	Species	1	Apidae	Hymenoptera	Apoidea:Bee	1	A. Claßen	14
gra341032	gra3	grassland	Crotalaria dewildemanniana	Fabaceae	herbaceous	Species	Apis mellifera (Linnaeus, 1758)	Species	1	Apidae	Hymenoptera	Apoidea:Bee	1	A. Claßen	14
gra341032	gra3	grassland	Emilia discifolia	Asteraceae	herbaceous	Species	Crabronidae sp.15	morphospecies (family)	1	Crabronidae	Hymenoptera	non-bee Aculeata	1	R. Peters	27
gra341032	gra3	grassland	Emilia discifolia	Asteraceae	herbaceous	Species	Halictus sp.1	morphospecies (genus)	1	Halictidae	Hymenoptera	Apoidea:Bee	9	C. Eardley	1
gra341032	gra3	grassland	Emilia discifolia	Asteraceae	herbaceous	Species	Othinosmia sp.2	morphospecies (genus)	1	Megachilidae	Hymenoptera	Apoidea:Bee	1	C. Eardley	1
gra341032	gra3	grassland	Hypoxis angustifolia	Hypoxidaceae	herbaceous	Species	Lasioglossum sp.3	morphospecies (genus)	1	Halictidae	Hymenoptera	Apoidea:Bee	1	C. Eardley	1
gra341032	gra3	grassland	Hypoxis angustifolia	Hypoxidaceae	herbaceous	Species	Amegilla spilostoma (Cameron, 1905)	Species	1	Apidae	Hymenoptera	Apoidea:Bee	1	C. Eardley	10
gra341032	gra3	grassland	Hypoxis angustifolia	Hypoxidaceae	herbaceous	Species	Apis mellifera (Linnaeus, 1758)	Species	1	Apidae	Hymenoptera	Apoidea:Bee	1	A. Claßen	14
gra341032	gra3	grassland	Myrica salicifolia	Myricaceae	shrub/small tree	Species	Tenthredinidae sp.5	morphospecies (family)	1	Tenthredinidae	Hymenoptera	Symphyta	1	R. Peters	27
gra341032	gra3	grassland	Myrica salicifolia	Myricaceae	shrub/small tree	Species	Hymenoptera Myrica	observation	0		Hymenoptera	non-bee Aculeata	1
gra341032	gra3	grassland	Myrica salicifolia	Myricaceae	shrub/small tree	Species	Apis mellifera (Linnaeus, 1758)	Species	1	Apidae	Hymenoptera	Apoidea:Bee	24	A. Claßen	14
gra341032	gra3	grassland	Myrica salicifolia	Myricaceae	shrub/small tree	Species	Eumerus cf. erythrocerus (Loew, 1858)	Species	1	Syrphidae	Diptera	Syrphid	1	A. Ssymank	15-26*
gra341032	gra3	grassland	Myrica salicifolia	Myricaceae	shrub/small tree	Species	Meliponula ferruginea (Lepeletier, 1841)	Species	1	Apidae	Hymenoptera	Apoidea:Bee	16	C. Eardley	2
gra341032	gra3	grassland	Myrica salicifolia	Myricaceae	shrub/small tree	Species	Simoides crassipes (Fabricius, 1805)	Species	1	Syrphidae	Diptera	Syrphid	5	A. Ssymank	15-26*
gra341032	gra3	grassland	Polygala sphenoptera	Polygalaceae	herbaceous	Species	Pseudapis sp. 2	morphospecies (genus)	1	Halictidae	Hymenoptera	Apoidea:Bee	1	C. Eardley	1
gra341032	gra3	grassland	Wahlenbergia abyssinica	Campanulaceae	herbaceous	Species	Lasioglossum sp.6	morphospecies (genus)	1	Halictidae	Hymenoptera	Apoidea:Bee	1	C. Eardley	1
gra440595	gra4	grassland	Helichrysum forskahlii	Asteraceae	herbaceous	Species	Halictus sp.1	morphospecies (genus)	1	Halictidae	Hymenoptera	Apoidea:Bee	2	C. Eardley	1
gra440595	gra4	grassland	Helichrysum forskahlii	Asteraceae	herbaceous	Species	Othinosmia sp.1	morphospecies (genus)	1	Megachilidae	Hymenoptera	Apoidea:Bee	1	C. Eardley	1
gra440595	gra4	grassland	Helichrysum forskahlii	Asteraceae	herbaceous	Species	Braunsapis cf. facialis (Gerstaecker, 1857)	Species	1	Apidae	Hymenoptera	Apoidea:Bee	4	M. Gikungu	4
gra440595	gra4	grassland	Helichrysum forskahlii	Asteraceae	herbaceous	Species	Plebeina hildebrandti (Friese, 1900)	Species	1	Apidae	Hymenoptera	Apoidea:Bee	1	C. Eardley	2
gra440595	gra4	grassland	Lactuca inermis	Asteraceae	herbaceous	Species	Paragus cf. paulyi (Kassebeer, 2000)	Species	1	Syrphidae	Diptera	Syrphid	1	A. Ssymank	15-26*
gra440595	gra4	grassland	Ozoroa insignis	Anacardiaceae	shrub/small tree	Species	Apis mellifera (Linnaeus, 1758)	Species	1	Apidae	Hymenoptera	Apoidea:Bee	5	A. Claßen	14
gra440595	gra4	grassland	Ozoroa insignis	Anacardiaceae	shrub/small tree	Species	Syritta bulbus (Walker, 1849)	Species	1	Syrphidae	Diptera	Syrphid	1	A. Ssymank	15-26*
gra440595	gra4	grassland	Ozoroa insignis	Anacardiaceae	shrub/small tree	Species	Syritta stigmatica (Loew, 1958)	Species	1	Syrphidae	Diptera	Syrphid	1	A. Ssymank	15-26*
gra440595	gra4	grassland	Tridax procumbens	Asteraceae	herbaceous	Species	Ceratina sp.7	morphospecies (genus)	1	Apidae	Hymenoptera	Apoidea:Bee	1	A. Claßen	1
gra440595	gra4	grassland	Tridax procumbens	Asteraceae	herbaceous	Species	Halictus sp.1	morphospecies (genus)	1	Halictidae	Hymenoptera	Apoidea:Bee	6	C. Eardley	1
gra440595	gra4	grassland	Tridax procumbens	Asteraceae	herbaceous	Species	Halictus sp.5	morphospecies (genus)	1	Halictidae	Hymenoptera	Apoidea:Bee	1	C. Eardley	1
gra440595	gra4	grassland	Tridax procumbens	Asteraceae	herbaceous	Species	Lasioglossum sp.1	morphospecies (genus)	1	Halictidae	Hymenoptera	Apoidea:Bee	1	C. Eardley	1
gra440595	gra4	grassland	Tridax procumbens	Asteraceae	herbaceous	Species	Apidae Tridax	observation	0	Apidae	Hymenoptera	Apoidea:Bee	2
gra440595	gra4	grassland	Tridax procumbens	Asteraceae	herbaceous	Species	Hymenoptera Tridax3	observation	0		Hymenoptera	Apoidea:Bee	1
gra440595	gra4	grassland	Tridax procumbens	Asteraceae	herbaceous	Species	Braunsapis cf. facialis (Gerstaecker, 1857)	Species	1	Apidae	Hymenoptera	Apoidea:Bee	14	M. Gikungu	4
gra440595	gra4	grassland	Tridax procumbens	Asteraceae	herbaceous	Species	Megachile frontalis (Fabricius, 1804)	Species	1	Megachilidae	Hymenoptera	Apoidea:Bee	4	C. Eardley	6,7,8
gra440595	gra4	grassland	Tridax procumbens	Asteraceae	herbaceous	Species	Plebeina hildebrandti (Friese, 1900)	Species	1	Apidae	Hymenoptera	Apoidea:Bee	1	C. Eardley	2
gra440737	gra4	grassland	Clinopodium abyssinicum	Lamiaceae	herbaceous	Species	Amegilla spilostoma (Cameron, 1905)	Species	1	Apidae	Hymenoptera	Apoidea:Bee	2	C. Eardley	10
gra440737	gra4	grassland	Emilia discifolia	Asteraceae	herbaceous	Species	Halictus sp.1	morphospecies (genus)	1	Halictidae	Hymenoptera	Apoidea:Bee	4	C. Eardley	1
gra440737	gra4	grassland	Gutenbergia cordifolia	Asteraceae	herbaceous	Species	Sphecidae sp.14	morphospecies (family)	1	Sphecidae	Hymenoptera	non-bee Aculeata	2	R. Peters	27
gra440737	gra4	grassland	Gutenbergia cordifolia	Asteraceae	herbaceous	Species	Halictus sp.1	morphospecies (genus)	1	Halictidae	Hymenoptera	Apoidea:Bee	3	C. Eardley	1
gra440737	gra4	grassland	Gutenbergia cordifolia	Asteraceae	herbaceous	Species	Halictus sp.5	morphospecies (genus)	1	Halictidae	Hymenoptera	Apoidea:Bee	2	C. Eardley	1
gra440737	gra4	grassland	Gutenbergia cordifolia	Asteraceae	herbaceous	Species	Lasioglossum sp.18	morphospecies (genus)	1	Halictidae	Hymenoptera	Apoidea:Bee	9	C. Eardley	1
gra440737	gra4	grassland	Gutenbergia cordifolia	Asteraceae	herbaceous	Species	Braunsapis cf. facialis (Gerstaecker, 1857)	Species	1	Apidae	Hymenoptera	Apoidea:Bee	1	M. Gikungu	4
gra440737	gra4	grassland	Gutenbergia cordifolia	Asteraceae	herbaceous	Species	Thyreus calceatus (Vachal, 1903)	Species	1	Apidae	Hymenoptera	Apoidea:Bee	1	C. Eardley	11
gra440737	gra4	grassland	Helichrysum forskahlii	Asteraceae	herbaceous	Species	Tenthredinidae sp.5	morphospecies (family)	1	Tenthredinidae	Hymenoptera	Symphyta	2	R. Peters	27
gra440737	gra4	grassland	Helichrysum forskahlii	Asteraceae	herbaceous	Species	Lasioglossum sp.18	morphospecies (genus)	1	Halictidae	Hymenoptera	Apoidea:Bee	2	C. Eardley	1
gra440737	gra4	grassland	Hypoestes forskahlii	Lamiaceae	herbaceous	Species	Amegilla spilostoma (Cameron, 1905)	Species	1	Apidae	Hymenoptera	Apoidea:Bee	1	C. Eardley	10
gra440737	gra4	grassland	Tridax procumbens	Asteraceae	herbaceous	Species	Halictus sp.1	morphospecies (genus)	1	Halictidae	Hymenoptera	Apoidea:Bee	2	C. Eardley	1
gra440877	gra4	grassland	Bidens pilosa	Asteraceae	herbaceous	Species	Othinosmia sp.1	morphospecies (genus)	1	Megachilidae	Hymenoptera	Apoidea:Bee	1	C. Eardley	1
gra440877	gra4	grassland	Clinopodium abyssinicum	Lamiaceae	herbaceous	Species	Amegilla Clinopodium	observation	0	Apidae	Hymenoptera	Apoidea:Bee	3
gra440877	gra4	grassland	Clinopodium abyssinicum	Lamiaceae	herbaceous	Species	Apis mellifera (Linnaeus, 1758)	Species	1	Apidae	Hymenoptera	Apoidea:Bee	19	A. Claßen	14
gra440877	gra4	grassland	Clinopodium abyssinicum	Lamiaceae	herbaceous	Species	Braunsapis cf. facialis (Gerstaecker, 1857)	Species	1	Apidae	Hymenoptera	Apoidea:Bee	1	M. Gikungu	4
gra440877	gra4	grassland	Euclea racemosa	Ebenaceae	shrub/small tree	Species	Amegilla Euclea	observation	0	Apidae	Hymenoptera	Apoidea:Bee	1
gra440877	gra4	grassland	Euclea racemosa	Ebenaceae	shrub/small tree	Species	Syrphidae Euclea	observation	0	Syrphidae	Diptera	Syrphid	1
gra440877	gra4	grassland	Euclea racemosa	Ebenaceae	shrub/small tree	Species	Apis mellifera (Linnaeus, 1758)	Species	1	Apidae	Hymenoptera	Apoidea:Bee	18	A. Claßen	14
gra440877	gra4	grassland	Euclea racemosa	Ebenaceae	shrub/small tree	Species	Braunsapis cf. facialis (Gerstaecker, 1857)	Species	1	Apidae	Hymenoptera	Apoidea:Bee	3	M. Gikungu	4
gra440877	gra4	grassland	Euclea racemosa	Ebenaceae	shrub/small tree	Species	Hypotrigona gribodoi (Magretti, 1884)	Species	1	Apidae	Hymenoptera	Apoidea:Bee	7	C. Eardley	2
gra440877	gra4	grassland	Euclea racemosa	Ebenaceae	shrub/small tree	Species	Meliponula ferruginea (Lepeletier, 1841)	Species	1	Apidae	Hymenoptera	Apoidea:Bee	15	C. Eardley	2
gra440877	gra4	grassland	Glycine wightii	Fabaceae	herbaceous	Species	Apis mellifera (Linnaeus, 1758)	Species	1	Apidae	Hymenoptera	Apoidea:Bee	6	A. Claßen	14
gra440877	gra4	grassland	Glycine wightii	Fabaceae	herbaceous	Species	Meliponula ferruginea (Lepeletier, 1841)	Species	1	Apidae	Hymenoptera	Apoidea:Bee	2	C. Eardley	2
gra440877	gra4	grassland	Gutenbergia cordifolia	Asteraceae	herbaceous	Species	Halictus sp.1	morphospecies (genus)	1	Halictidae	Hymenoptera	Apoidea:Bee	3	C. Eardley	1
gra440877	gra4	grassland	Gutenbergia cordifolia	Asteraceae	herbaceous	Species	Othinosmia sp.1	morphospecies (genus)	1	Megachilidae	Hymenoptera	Apoidea:Bee	2	C. Eardley	1
gra440877	gra4	grassland	Gutenbergia cordifolia	Asteraceae	herbaceous	Species	Braunsapis cf. facialis (Gerstaecker, 1857)	Species	1	Apidae	Hymenoptera	Apoidea:Bee	1	M. Gikungu	4
gra440877	gra4	grassland	Helichrysum forskahlii	Asteraceae	herbaceous	Species	Halictus sp.1	morphospecies (genus)	1	Halictidae	Hymenoptera	Apoidea:Bee	3	C. Eardley	1
gra440877	gra4	grassland	Rhamnus sp.*	Rhamnaceae	herbaceous	morphospecies	Apis mellifera (Linnaeus, 1758)	Species	1	Apidae	Hymenoptera	Apoidea:Bee	5	A. Claßen	14
gra440877	gra4	grassland	Tridax procumbens	Asteraceae	herbaceous	Species	Halictus sp.1	morphospecies (genus)	1	Halictidae	Hymenoptera	Apoidea:Bee	3	C. Eardley	1
gra540734	gra5	grassland	Becium obovatum	Lamiaceae	herbaceous	Species	Halictidae Becium	observation	0	Halictidae	Hymenoptera	Apoidea:Bee	1
gra540734	gra5	grassland	Ocimum obovatum	Lamiaceae	herbaceous	Species	Lasioglossum sp.1	morphospecies (genus)	1	Halictidae	Hymenoptera	Apoidea:Bee	1	C. Eardley	1
gra540734	gra5	grassland	Tridax procumbens	Asteraceae	herbaceous	Species	Apis mellifera (Linnaeus, 1758)	Species	1	Apidae	Hymenoptera	Apoidea:Bee	1	A. Claßen	14
gra540734	gra5	grassland	Waltheria indica	Malvaceae	herbaceous	Species	Apis mellifera (Linnaeus, 1758)	Species	1	Apidae	Hymenoptera	Apoidea:Bee	9	A. Claßen	14
gra540863	gra5	grassland	Aspilia pluriseta	Asteraceae	herbaceous	Species	Ochreriades sp.1	morphospecies (genus)	1	Megachilidae	Hymenoptera	Apoidea:Bee	1	C. Eardley	1
gra540863	gra5	grassland	Aspilia pluriseta	Asteraceae	herbaceous	Species	Hymenoptera Aspilia	observation	0		Hymenoptera	Apoidea:Bee	1
gra540863	gra5	grassland	Centaurea praecox	Asteraceae	herbaceous	Species	Apis mellifera (Linnaeus, 1758)	Species	1	Apidae	Hymenoptera	Apoidea:Bee	1	A. Claßen	14
gra540863	gra5	grassland	Ipomoea blepharophylla	Convolvulaceae	herbaceous	Species	Apis mellifera (Linnaeus, 1758)	Species	1	Apidae	Hymenoptera	Apoidea:Bee	1	A. Claßen	14
gra540863	gra5	grassland	Ocimum obovatum	Lamiaceae	herbaceous	Species	Amegilla Becium	observation	0	Apidae	Hymenoptera	Apoidea:Bee	2
gra540863	gra5	grassland	Ocimum obovatum	Lamiaceae	herbaceous	Species	Apis mellifera (Linnaeus, 1758)	Species	1	Apidae	Hymenoptera	Apoidea:Bee	6	A. Claßen	14
gra540863	gra5	grassland	Ocimum obovatum	Lamiaceae	herbaceous	Species	Megachile cf. demeter (Cockerell, 1937)	Species	1	Megachilidae	Hymenoptera	Apoidea:Bee	2	C. Eardley	6,7,8
gra540863	gra5	grassland	Psidium guajava	Myrtaceae	shrub/small tree	Species	Ischiodon aegyptius (Wiedemann, 1830)	Species	1	Syrphidae	Diptera	Syrphid	1	A. Ssymank	15-26*
gra540863	gra5	grassland	Rhynchosia totta var totta	Fabaceae	herbaceous	Species	Nomia sp.1	morphospecies (genus)	1	Halictidae	Hymenoptera	Apoidea:Bee	1	C. Eardley	1
hel140945	hel1	Helichrysum zone	Peucedanum kerstenii	Apiaceae	herbaceous	Species	Vespidae sp.7	morphospecies (family)	1	Vespidae	Hymenoptera	non-bee Aculeata	6	R. Peters	27
hel140945	hel1	Helichrysum zone	Peucedanum kerstenii	Apiaceae	herbaceous	Species	Lasioglossum sp.2	morphospecies (genus)	1	Halictidae	Hymenoptera	Apoidea:Bee	2	C. Eardley	1
hel140945	hel1	Helichrysum zone	Peucedanum kerstenii	Apiaceae	herbaceous	Species	Betasyrphus cf. lucei (Curran, 1938)	Species	1	Syrphidae	Diptera	Syrphid	4	A. Ssymank	15-26*
hel140945	hel1	Helichrysum zone	Senecio telekii	Asteraceae	herbaceous	Species	Lasioglossum sp.2	morphospecies (genus)	1	Halictidae	Hymenoptera	Apoidea:Bee	1	C. Eardley	1
hel140945	hel1	Helichrysum zone	Senecio telekii	Asteraceae	herbaceous	Species	Betasyrphus cf. lucei (Curran, 1938)	Species	1	Syrphidae	Diptera	Syrphid	1	A. Ssymank	15-26*
hel141223	hel1	Helichrysum zone	Peucedanum kerstenii	Apiaceae	herbaceous	Species	Vespidae sp.7	morphospecies (family)	1	Vespidae	Hymenoptera	non-bee Aculeata	4	R. Peters	27	excluded from analysis (H2' & d')
hel141223	hel1	Helichrysum zone	Peucedanum kerstenii	Apiaceae	herbaceous	Species	Betasyrphus cf. lucei (Curran, 1938)	Species	1	Syrphidae	Diptera	Syrphid	1	A. Ssymank	15-26*	excluded from analysis (H2' & d')
hel241214	hel2	Helichrysum zone	Euryops dacrydioides	Asteraceae	shrubby	Species	Lasioglossum sp.2	morphospecies (genus)	1	Halictidae	Hymenoptera	Apoidea:Bee	8	C. Eardley	1	excluded from analysis (H2' & d')
hel241214	hel2	Helichrysum zone	Helichrysum forskahlii	Asteraceae	herbaceous	Species	Lasioglossum sp.2	morphospecies (genus)	1	Halictidae	Hymenoptera	Apoidea:Bee	2	C. Eardley	1	excluded from analysis (H2' & d')
hel241214	hel2	Helichrysum zone	Helichrysum newii	Asteraceae	herbaceous	Species	Lasioglossum sp.2	morphospecies (genus)	1	Halictidae	Hymenoptera	Apoidea:Bee	1	C. Eardley	1	excluded from analysis (H2' & d')
hel341074	hel3	Helichrysum zone	Helichrysum citrispinum	Asteraceae	herbaceous	Species	Vespidae sp.7	morphospecies (family)	1	Vespidae	Hymenoptera	non-bee Aculeata	2	R. Peters	27
hel341074	hel3	Helichrysum zone	Helichrysum citrispinum	Asteraceae	herbaceous	Species	Lasioglossum sp.2	morphospecies (genus)	1	Halictidae	Hymenoptera	Apoidea:Bee	14	C. Eardley	1
hel341074	hel3	Helichrysum zone	Helichrysum newii	Asteraceae	herbaceous	Species	Lasioglossum sp.2	morphospecies (genus)	1	Halictidae	Hymenoptera	Apoidea:Bee	57	C. Eardley	1
hel341074	hel3	Helichrysum zone	Senecio meyeri-johannis	Asteraceae	herbaceous	Species	Lasioglossum sp.2	morphospecies (genus)	1	Halictidae	Hymenoptera	Apoidea:Bee	1	C. Eardley	1
hel341074	hel3	Helichrysum zone	Senecio schweinfurthii	Asteraceae	herbaceous	Species	Lasioglossum sp.2	morphospecies (genus)	1	Halictidae	Hymenoptera	Apoidea:Bee	8	C. Eardley	1
hel341074	hel3	Helichrysum zone	Senecio telekii	Asteraceae	herbaceous	Species	Lasioglossum sp.2	morphospecies (genus)	1	Halictidae	Hymenoptera	Apoidea:Bee	5	C. Eardley	1
hel441208	hel4	Helichrysum zone	Carduus keniensis	Asteraceae	herbaceous	Species	Lasioglossum sp.2	morphospecies (genus)	1	Halictidae	Hymenoptera	Apoidea:Bee	1	C. Eardley	1
hel441208	hel4	Helichrysum zone	Euryops dacrydioides	Asteraceae	shrubby	Species	Vespidae sp.7	morphospecies (family)	1	Vespidae	Hymenoptera	non-bee Aculeata	3	R. Peters	27
hel441208	hel4	Helichrysum zone	Euryops dacrydioides	Asteraceae	shrubby	Species	Lasioglossum sp.2	morphospecies (genus)	1	Halictidae	Hymenoptera	Apoidea:Bee	25	C. Eardley	1
hel441208	hel4	Helichrysum zone	Euryops dacrydioides	Asteraceae	shrubby	Species	Betasyrphus cf. lucei (Curran, 1938)	Species	1	Syrphidae	Diptera	Syrphid	2	A. Ssymank	15-26*
hel441208	hel4	Helichrysum zone	Senecio meyeri-johannis	Asteraceae	herbaceous	Species	Lasioglossum sp.2	morphospecies (genus)	1	Halictidae	Hymenoptera	Apoidea:Bee	3	C. Eardley	1
hel441208	hel4	Helichrysum zone	Senecio telekii	Asteraceae	herbaceous	Species	Lasioglossum sp.2	morphospecies (genus)	1	Halictidae	Hymenoptera	Apoidea:Bee	1	C. Eardley	1
hom440576	hom4	Chagga homegarden	Celosia schweinfurthiana	Amaranthaceae	herbaceous	Species	Ceratina stuckenbergi (Eardley & Daly, 2007)	Species	1	Apidae	Hymenoptera	Apoidea:Bee	4	C. Eardley	5
hom440576	hom4	Chagga homegarden	Musa spp.*	Musaceae	herbaceous	species complex	Hymenoptera Musa	observation	0		Hymenoptera	Apoidea:Bee	1
hom440576	hom4	Chagga homegarden	Musa spp.*	Musaceae	herbaceous	species complex	Apis mellifera (Linnaeus, 1758)	Species	1	Apidae	Hymenoptera	Apoidea:Bee	133	A. Claßen	14
hom440576	hom4	Chagga homegarden	Musa spp.*	Musaceae	herbaceous	species complex	Meliponula ferruginea (Lepeletier, 1841)	Species	1	Apidae	Hymenoptera	Apoidea:Bee	1	C. Eardley	2
hom440576	hom4	Chagga homegarden	Musa spp.*	Musaceae	herbaceous	species complex	Plebeina hildebrandti (Friese, 1900)	Species	1	Apidae	Hymenoptera	Apoidea:Bee	2	C. Eardley	2
hom440576	hom4	Chagga homegarden	Zea mays	Poaceae	herbaceous	Species	Lasioglossum sp.1	morphospecies (genus)	1	Halictidae	Hymenoptera	Apoidea:Bee	1	C. Eardley	1
hom440576	hom4	Chagga homegarden	Zea mays	Poaceae	herbaceous	Species	Hymenoptera Zea	observation	0		Hymenoptera	non-bee Aculeata	1
hom440576	hom4	Chagga homegarden	Zea mays	Poaceae	herbaceous	Species	Apis mellifera (Linnaeus, 1758)	Species	1	Apidae	Hymenoptera	Apoidea:Bee	109	A. Claßen	14
hom440576	hom4	Chagga homegarden	Zea mays	Poaceae	herbaceous	Species	Braunsapis cf. facialis (Gerstaecker, 1857)	Species	1	Apidae	Hymenoptera	Apoidea:Bee	1	M. Gikungu	4
hom440624	hom4	Chagga homegarden	Achyranthes aspera	Amaranthaceae	herbaceous	Species	Lasioglossum sp.10	morphospecies (genus)	1	Halictidae	Hymenoptera	Apoidea:Bee	1	C. Eardley	1
hom440624	hom4	Chagga homegarden	Bidens pilosa	Asteraceae	herbaceous	Species	Braunsapis Bidens	observation	0	Apidae	Hymenoptera	Apoidea:Bee	2
hom440624	hom4	Chagga homegarden	Bidens pilosa	Asteraceae	herbaceous	Species	Ceratina stuckenbergi (Eardley & Daly, 2007)	Species	1	Apidae	Hymenoptera	Apoidea:Bee	2	C. Eardley	5
hom440624	hom4	Chagga homegarden	Commelina foliacea	Commelinaceae	herbaceous	Species	Braunsapis Commelina	observation	0	Apidae	Hymenoptera	Apoidea:Bee	6
hom440624	hom4	Chagga homegarden	Commelina foliacea	Commelinaceae	herbaceous	Species	Apis mellifera (Linnaeus, 1758)	Species	1	Apidae	Hymenoptera	Apoidea:Bee	11	A. Claßen	14
hom440624	hom4	Chagga homegarden	Commelina foliacea	Commelinaceae	herbaceous	Species	Paragus borbonicus (Macquart, 1842)	Species	1	Syrphidae	Diptera	Syrphid	1	A. Ssymank	15-26*
hom440624	hom4	Chagga homegarden	Commelina foliacea	Commelinaceae	herbaceous	Species	Paragus longiventris (Loew, 1858)	Species	1	Syrphidae	Diptera	Syrphid	1	A. Ssymank	15-26*
hom440624	hom4	Chagga homegarden	Morpho sp.3*	NA	herbaceous	morphospecies	Megachile Fabaceae	observation	0	Megachilidae	Hymenoptera	Apoidea:Bee	1
hom440624	hom4	Chagga homegarden	Morpho sp.3*	NA	herbaceous	morphospecies	Apis mellifera (Linnaeus, 1758)	Species	1	Apidae	Hymenoptera	Apoidea:Bee	1	A. Claßen	14
hom440624	hom4	Chagga homegarden	Musa spp.*	Musaceae	herbaceous	species complex	Lasioglossum sp.1	morphospecies (genus)	1	Halictidae	Hymenoptera	Apoidea:Bee	1	C. Eardley	1
hom440624	hom4	Chagga homegarden	Musa spp.*	Musaceae	herbaceous	species complex	Hymenoptera Musa	observation	0		Hymenoptera	Apoidea:Bee	2
hom440624	hom4	Chagga homegarden	Musa spp.*	Musaceae	herbaceous	species complex	Apis mellifera (Linnaeus, 1758)	Species	1	Apidae	Hymenoptera	Apoidea:Bee	28	A. Claßen	14
hom440624	hom4	Chagga homegarden	Musa spp.*	Musaceae	herbaceous	species complex	Meliponula ferruginea (Lepeletier, 1841)	Species	1	Apidae	Hymenoptera	Apoidea:Bee	6	C. Eardley	2
hom440624	hom4	Chagga homegarden	Pisum sativum	Fabaceae	herbaceous	Species	Ceratina stuckenbergi (Eardley & Daly, 2007)	Species	1	Apidae	Hymenoptera	Apoidea:Bee	1	C. Eardley	5
hom440624	hom4	Chagga homegarden	Tridax procumbens	Asteraceae	herbaceous	Species	Lasioglossum sp.10	morphospecies (genus)	1	Halictidae	Hymenoptera	Apoidea:Bee	1	C. Eardley	1
hom440731	hom4	Chagga homegarden	Musa spp.*	Musaceae	herbaceous	species complex	Apis mellifera (Linnaeus, 1758)	Species	1	Apidae	Hymenoptera	Apoidea:Bee	24	A. Claßen	14
hom440731	hom4	Chagga homegarden	Pisum sativum	Fabaceae	herbaceous	Species	Ceratina stuckenbergi (Eardley & Daly, 2007)	Species	1	Apidae	Hymenoptera	Apoidea:Bee	4	C. Eardley	5
hom440841	hom4	Chagga homegarden	Celosia schweinfurthiana	Amaranthaceae	herbaceous	Species	Ceratina stuckenbergi (Eardley & Daly, 2007)	Species	1	Apidae	Hymenoptera	Apoidea:Bee	7	C. Eardley	5
hom440841	hom4	Chagga homegarden	Coffea arabica	Rubiaceae	shrubby	Species	Lasioglossum sp.1	morphospecies (genus)	1	Halictidae	Hymenoptera	Apoidea:Bee	3	C. Eardley	1
hom440841	hom4	Chagga homegarden	Coffea arabica	Rubiaceae	shrubby	Species	Halictidae Coffea	observation	0	Halictidae	Hymenoptera	Apoidea:Bee	1
hom440841	hom4	Chagga homegarden	Coffea arabica	Rubiaceae	shrubby	Species	Hypotrigona Coffea	observation	0	Apidae	Hymenoptera	Apoidea:Bee	26
hom440841	hom4	Chagga homegarden	Coffea arabica	Rubiaceae	shrubby	Species	Syrphidae Coffea1	observation	0	Syrphidae	Diptera	Syrphid	1
hom440841	hom4	Chagga homegarden	Coffea arabica	Rubiaceae	shrubby	Species	Syrphidae Coffea2	observation	0	Syrphidae	Diptera	Syrphid	1
hom440841	hom4	Chagga homegarden	Coffea arabica	Rubiaceae	shrubby	Species	Syrphidae Coffea3	observation	0	Syrphidae	Diptera	Syrphid	1
hom440841	hom4	Chagga homegarden	Coffea arabica	Rubiaceae	shrubby	Species	Xylocopa Coffea	observation	0	Apidae	Hymenoptera	Apoidea:Bee	1
hom440841	hom4	Chagga homegarden	Coffea arabica	Rubiaceae	shrubby	Species	Apis mellifera (Linnaeus, 1758)	Species	1	Apidae	Hymenoptera	Apoidea:Bee	132	A. Claßen	14
hom440841	hom4	Chagga homegarden	Coffea arabica	Rubiaceae	shrubby	Species	Hypotrigona gribodoi (Magretti, 1884)	Species	1	Apidae	Hymenoptera	Apoidea:Bee	4	C. Eardley	2
hom440841	hom4	Chagga homegarden	Coffea arabica	Rubiaceae	shrubby	Species	Plebeina hildebrandti (Friese, 1900)	Species	1	Apidae	Hymenoptera	Apoidea:Bee	31	C. Eardley	2
hom440841	hom4	Chagga homegarden	Commelina foliacea	Commelinaceae	herbaceous	Species	Lasioglossum sp.1	morphospecies (genus)	1	Halictidae	Hymenoptera	Apoidea:Bee	1	C. Eardley	1
hom440841	hom4	Chagga homegarden	Musa spp.*	Musaceae	herbaceous	species complex	Apis mellifera (Linnaeus, 1758)	Species	1	Apidae	Hymenoptera	Apoidea:Bee	36	A. Claßen	14
hom440841	hom4	Chagga homegarden	Musa spp.*	Musaceae	herbaceous	species complex	Plebeina hildebrandti (Friese, 1900)	Species	1	Apidae	Hymenoptera	Apoidea:Bee	1	C. Eardley	2
hom440893	hom4	Chagga homegarden	Bidens pilosa	Asteraceae	herbaceous	Species	Ochreriades sp.1	morphospecies (genus)	1	Megachilidae	Hymenoptera	Apoidea:Bee	1	C. Eardley	1
hom440893	hom4	Chagga homegarden	Capsicum fruticosum	Solanaceae	herbaceous	Species	Lasioglossum sp.1	morphospecies (genus)	1	Halictidae	Hymenoptera	Apoidea:Bee	1	C. Eardley	1
hom440893	hom4	Chagga homegarden	Coffea arabica	Rubiaceae	shrubby	Species	Hymenoptera Coffea	observation	0		Hymenoptera	Apoidea:Bee	1
hom440893	hom4	Chagga homegarden	Commelina foliacea	Commelinaceae	herbaceous	Species	Lasioglossum sp.1	morphospecies (genus)	1	Halictidae	Hymenoptera	Apoidea:Bee	1	C. Eardley	1
hom440893	hom4	Chagga homegarden	Musa spp.*	Musaceae	herbaceous	species complex	Lasioglossum sp.1	morphospecies (genus)	1	Halictidae	Hymenoptera	Apoidea:Bee	2	C. Eardley	1
hom440893	hom4	Chagga homegarden	Musa spp.*	Musaceae	herbaceous	species complex	Apis mellifera (Linnaeus, 1758)	Species	1	Apidae	Hymenoptera	Apoidea:Bee	59	A. Claßen	14
hom440893	hom4	Chagga homegarden	Musa spp.*	Musaceae	herbaceous	species complex	Plebeina hildebrandti (Friese, 1900)	Species	1	Apidae	Hymenoptera	Apoidea:Bee	3	C. Eardley	2
hom440893	hom4	Chagga homegarden	Solanum nigrum	Solanaceae	herbaceous	Species	Lasioglossum sp.1	morphospecies (genus)	1	Halictidae	Hymenoptera	Apoidea:Bee	1	C. Eardley	1
hom440893	hom4	Chagga homegarden	Zea mays	Poaceae	herbaceous	Species	Lasioglossum sp.1	morphospecies (genus)	1	Halictidae	Hymenoptera	Apoidea:Bee	1	C. Eardley	1
hom440893	hom4	Chagga homegarden	Zea mays	Poaceae	herbaceous	Species	Lasioglossum sp.17	morphospecies (genus)	1	Halictidae	Hymenoptera	Apoidea:Bee	1	C. Eardley	1
hom440893	hom4	Chagga homegarden	Zea mays	Poaceae	herbaceous	Species	Apis mellifera (Linnaeus, 1758)	Species	1	Apidae	Hymenoptera	Apoidea:Bee	22	A. Claßen	14
hom441046	hom4	Chagga homegarden	Bidens pilosa	Asteraceae	herbaceous	Species	Apis mellifera (Linnaeus, 1758)	Species	1	Apidae	Hymenoptera	Apoidea:Bee	8	A. Claßen	14
hom441046	hom4	Chagga homegarden	Bidens pilosa	Asteraceae	herbaceous	Species	Graptomyza triangulifera (Bigot, 1883)	Species	1	Syrphidae	Diptera	Syrphid	1	A. Ssymank	15-26*
hom441046	hom4	Chagga homegarden	Bidens pilosa	Asteraceae	herbaceous	Species	Paragus borbonicus (Macquart, 1842)	Species	1	Syrphidae	Diptera	Syrphid	1	A. Ssymank	15-26*
hom441046	hom4	Chagga homegarden	Bidens pilosa	Asteraceae	herbaceous	Species	Phytomia bulligera (Austen, 1909)	Species	1	Syrphidae	Diptera	Syrphid	1	A. Ssymank	15-26*
hom441046	hom4	Chagga homegarden	Bidens pilosa	Asteraceae	herbaceous	Species	Rhingia trivittata (Curran, 1929)	Species	1	Syrphidae	Diptera	Syrphid	1	A. Ssymank	15-26*
hom441046	hom4	Chagga homegarden	Celosia schweinfurthiana	Amaranthaceae	herbaceous	Species	Ceratina stuckenbergi (Eardley & Daly, 2007)	Species	1	Apidae	Hymenoptera	Apoidea:Bee	3	C. Eardley	5
hom441046	hom4	Chagga homegarden	Celosia schweinfurthiana	Amaranthaceae	herbaceous	Species	Episyrphus trisectus (Loew, 1858)	Species	1	Syrphidae	Diptera	Syrphid	1	A. Ssymank	15-26*
hom441046	hom4	Chagga homegarden	Celosia schweinfurthiana	Amaranthaceae	herbaceous	Species	Graptomyza triangulifera (Bigot, 1883)	Species	1	Syrphidae	Diptera	Syrphid	1	A. Ssymank	15-26*
hom441046	hom4	Chagga homegarden	Commelina foliacea	Commelinaceae	herbaceous	Species	Amegilla Commelina	observation	0	Apidae	Hymenoptera	Apoidea:Bee	2
hom441046	hom4	Chagga homegarden	Commelina foliacea	Commelinaceae	herbaceous	Species	Apis mellifera (Linnaeus, 1758)	Species	1	Apidae	Hymenoptera	Apoidea:Bee	6	A. Claßen	14
hom441046	hom4	Chagga homegarden	Commelina foliacea	Commelinaceae	herbaceous	Species	Eumerus aurifrons (Wiedemann, 1824)	Species	1	Syrphidae	Diptera	Syrphid	1	A. Ssymank	15-26*
hom441046	hom4	Chagga homegarden	Commelina foliacea	Commelinaceae	herbaceous	Species	Rhingia caerulescens (Loew, 1858)	Species	1	Syrphidae	Diptera	Syrphid	1	A. Ssymank	15-26*
hom441046	hom4	Chagga homegarden	Galinsoga parviflora	Asteraceae	herbaceous	Species	Episyrphus trisectus (Loew, 1858)	Species	1	Syrphidae	Diptera	Syrphid	1	A. Ssymank	15-26*
hom441046	hom4	Chagga homegarden	Impatiens walleriana	Balsaminaceae	herbaceous	Species	Rhingia mecyana (Speiser, 1910)	Species	1	Syrphidae	Diptera	Syrphid	1	A. Ssymank	15-26*
hom441046	hom4	Chagga homegarden	Musa spp.*	Musaceae	herbaceous	species complex	Apis mellifera (Linnaeus, 1758)	Species	1	Apidae	Hymenoptera	Apoidea:Bee	18	A. Claßen	14
hom441046	hom4	Chagga homegarden	Oxalis latifolia	Oxalidaceae	herbaceous	Species	Ceratina stuckenbergi (Eardley & Daly, 2007)	Species	1	Apidae	Hymenoptera	Apoidea:Bee	3	C. Eardley	5
hom441198	hom4	Chagga homegarden	Ageratum conyzoides	Asteraceae	herbaceous	Species	Eupetersia sp.1	morphospecies (genus)	1	Megachilidae	Hymenoptera	Apoidea:Bee	1	C. Eardley	1
hom441198	hom4	Chagga homegarden	Ageratum conyzoides	Asteraceae	herbaceous	Species	Lasioglossum sp.1	morphospecies (genus)	1	Halictidae	Hymenoptera	Apoidea:Bee	2	C. Eardley	1
hom441198	hom4	Chagga homegarden	Ageratum conyzoides	Asteraceae	herbaceous	Species	Apis mellifera (Linnaeus, 1758)	Species	1	Apidae	Hymenoptera	Apoidea:Bee	5	A. Claßen	14
hom441198	hom4	Chagga homegarden	Bidens pilosa	Asteraceae	herbaceous	Species	Ochreriades sp.1	morphospecies (genus)	1	Megachilidae	Hymenoptera	Apoidea:Bee	1	C. Eardley	1
hom441198	hom4	Chagga homegarden	Bidens pilosa	Asteraceae	herbaceous	Species	Braunsapis cf. facialis (Gerstaecker, 1857)	Species	1	Apidae	Hymenoptera	Apoidea:Bee	1	M. Gikungu	4
hom441198	hom4	Chagga homegarden	Bidens pilosa	Asteraceae	herbaceous	Species	Paragus longiventris (Loew, 1858)	Species	1	Syrphidae	Diptera	Syrphid	1	A. Ssymank	15-26*
hom441198	hom4	Chagga homegarden	Celosia schweinfurthiana	Amaranthaceae	herbaceous	Species	Ceratina stuckenbergi (Eardley & Daly, 2007)	Species	1	Apidae	Hymenoptera	Apoidea:Bee	2	C. Eardley	5
hom441198	hom4	Chagga homegarden	Celosia schweinfurthiana	Amaranthaceae	herbaceous	Species	Paragus longiventris (Loew, 1858)	Species	1	Syrphidae	Diptera	Syrphid	1	A. Ssymank	15-26*
hom441198	hom4	Chagga homegarden	Commelina foliacea	Commelinaceae	herbaceous	Species	Ceratina stuckenbergi (Eardley & Daly, 2007)	Species	1	Apidae	Hymenoptera	Apoidea:Bee	1	C. Eardley	5
hom441198	hom4	Chagga homegarden	Cucurbita pepo	Cucurbitaceae	herbaceous	Species	Lasioglossum sp.14	morphospecies (genus)	1	Halictidae	Hymenoptera	Apoidea:Bee	1	C. Eardley	1
hom441198	hom4	Chagga homegarden	Cucurbita pepo	Cucurbitaceae	herbaceous	Species	Lasioglossum Cucurbita	observation	0	Halictidae	Hymenoptera	Apoidea:Bee	6
hom441198	hom4	Chagga homegarden	Cucurbita pepo	Cucurbitaceae	herbaceous	Species	Amegilla mimadvena (Cockerell, 1916)	Species	1	Apidae	Hymenoptera	Apoidea:Bee	2	C. Eardley	10
hom441198	hom4	Chagga homegarden	Cucurbita pepo	Cucurbitaceae	herbaceous	Species	Apis mellifera (Linnaeus, 1758)	Species	1	Apidae	Hymenoptera	Apoidea:Bee	18	A. Claßen	14
hom441198	hom4	Chagga homegarden	Euphorbia heterophylla	Euphorbiaceae	herbaceous	Species	Pompilidae sp.30	morphospecies (family)	1	Pompilidae	Hymenoptera	non-bee Aculeata	1	R. Peters	27
hom441198	hom4	Chagga homegarden	Morpho sp.1*	NA	shrub/small tree	morphospecies	Syrphidae Morpho1	observation	0	Syrphidae	Diptera	Syrphid	1
hom441198	hom4	Chagga homegarden	Morpho sp.1*	NA	shrub/small tree	morphospecies	Apis mellifera (Linnaeus, 1758)	Species	1	Apidae	Hymenoptera	Apoidea:Bee	49	A. Claßen	14
hom441198	hom4	Chagga homegarden	Morpho sp.1*	NA	shrub/small tree	morphospecies	Plebeina hildebrandti (Friese, 1900)	Species	1	Apidae	Hymenoptera	Apoidea:Bee	11	C. Eardley	2
hom441198	hom4	Chagga homegarden	Musa spp.*	Musaceae	herbaceous	species complex	Apis mellifera (Linnaeus, 1758)	Species	1	Apidae	Hymenoptera	Apoidea:Bee	47	A. Claßen	14
hom441198	hom4	Chagga homegarden	Musa spp.*	Musaceae	herbaceous	species complex	Hypotrigona gribodoi (Magretti, 1884)	Species	1	Apidae	Hymenoptera	Apoidea:Bee	2	C. Eardley	2
hom441198	hom4	Chagga homegarden	Musa spp.*	Musaceae	herbaceous	species complex	Plebeina hildebrandti (Friese, 1900)	Species	1	Apidae	Hymenoptera	Apoidea:Bee	2	C. Eardley	2
mais140571	mais1	maize field	Emilia discifolia	Asteraceae	herbaceous	Species	Othinosmia sp.1	morphospecies (genus)	1	Megachilidae	Hymenoptera	Apoidea:Bee	2	C. Eardley	1
mais140571	mais1	maize field	Emilia discifolia	Asteraceae	herbaceous	Species	Syrphidae Emilia5	observation	0	Syrphidae	Diptera	Syrphid	1
mais140571	mais1	maize field	Lamiacea sp.5*	Lamiaceae	herbaceous	morphospecies	Xylocopa somalica (Magretti, 1895)	Species	1	Apidae	Hymenoptera	Apoidea:Bee	1	C. Eardley	9
mais140571	mais1	maize field	Morpho sp.5*	NA	herbaceous	morphospecies	Vespidae sp.6	morphospecies (family)	1	Vespidae	Hymenoptera	non-bee Aculeata	1	R. Peters	27
mais140571	mais1	maize field	Morpho sp.5*	NA	herbaceous	morphospecies	Hymenoptera Morpho	observation	0		Hymenoptera	non-bee Aculeata	1
mais140571	mais1	maize field	Morpho sp.5*	NA	herbaceous	morphospecies	Megachile Morpho	observation	0	Megachilidae	Hymenoptera	Apoidea:Bee	1
mais140571	mais1	maize field	Morpho sp.5*	NA	herbaceous	morphospecies	Ceratina nasalis (Friese, 1905)	Species	1	Apidae	Hymenoptera	Apoidea:Bee	4	C. Eardley	5
mais140571	mais1	maize field	Tridax procumbens	Asteraceae	herbaceous	Species	Halictus sp.1	morphospecies (genus)	1	Halictidae	Hymenoptera	Apoidea:Bee	1	C. Eardley	1
mais140571	mais1	maize field	Tridax procumbens	Asteraceae	herbaceous	Species	Halictus sp.4	morphospecies (genus)	1	Halictidae	Hymenoptera	Apoidea:Bee	1	C. Eardley	1
mais140571	mais1	maize field	Tridax procumbens	Asteraceae	herbaceous	Species	Halictus sp.5	morphospecies (genus)	1	Halictidae	Hymenoptera	Apoidea:Bee	1	C. Eardley	1
mais140571	mais1	maize field	Tridax procumbens	Asteraceae	herbaceous	Species	Othinosmia sp.1	morphospecies (genus)	1	Megachilidae	Hymenoptera	Apoidea:Bee	1	C. Eardley	1
mais140571	mais1	maize field	Tridax procumbens	Asteraceae	herbaceous	Species	Amegilla calens (Lepeletier, 1841)	Species	1	Apidae	Hymenoptera	Apoidea:Bee	3	C. Eardley	10
mais140571	mais1	maize field	Tridax procumbens	Asteraceae	herbaceous	Species	Apis mellifera (Linnaeus, 1758)	Species	1	Apidae	Hymenoptera	Apoidea:Bee	164	A. Claßen	14
mais140571	mais1	maize field	Tridax procumbens	Asteraceae	herbaceous	Species	Ceratina nasalis (Friese, 1905)	Species	1	Apidae	Hymenoptera	Apoidea:Bee	1	C. Eardley	5
mais140571	mais1	maize field	Tridax procumbens	Asteraceae	herbaceous	Species	Macrogalea candida (Smith, 1879)	Species	1	Apidae	Hymenoptera	Apoidea:Bee	1	C. Eardley	4
mais140571	mais1	maize field	Tridax procumbens	Asteraceae	herbaceous	Species	Megachile frontalis (Fabricius, 1804)	Species	1	Megachilidae	Hymenoptera	Apoidea:Bee	1	C. Eardley	6,7,8
mais140571	mais1	maize field	Tridax procumbens	Asteraceae	herbaceous	Species	Simoides crassipes (Fabricius, 1805)	Species	1	Syrphidae	Diptera	Syrphid	1	A. Ssymank	15-26*
mais140571	mais1	maize field	Tridax procumbens	Asteraceae	herbaceous	Species	Thyreus delumbatus (Vachal, 1903)	Species	1	Apidae	Hymenoptera	Apoidea:Bee	1	C. Eardley	11
mais140723	mais1	maize field	Bidens pilosa	Asteraceae	herbaceous	Species	Lipotriches sp.1	morphospecies (genus)	1	Halictidae	Hymenoptera	Apoidea:Bee	1	C. Eardley	1
mais140723	mais1	maize field	Bidens pilosa	Asteraceae	herbaceous	Species	Tetraloniella cf. vansoni (Cockerell, 1935)	Species	1	Apidae	Hymenoptera	Apoidea:Bee	1	M. Gikungu	3
mais140723	mais1	maize field	Cleome sp.1*	Cleomaceae	herbaceous	morphospecies	Lipotriches sp.1	morphospecies (genus)	1	Halictidae	Hymenoptera	Apoidea:Bee	3	C. Eardley	1
mais140723	mais1	maize field	Cleome sp.1*	Cleomaceae	herbaceous	morphospecies	Lipotriches sp.2	morphospecies (genus)	1	Halictidae	Hymenoptera	Apoidea:Bee	2	C. Eardley	1
mais140723	mais1	maize field	Cleome sp.1*	Cleomaceae	herbaceous	morphospecies	Othinosmia sp.1	morphospecies (genus)	1	Megachilidae	Hymenoptera	Apoidea:Bee	1	C. Eardley	1
mais140723	mais1	maize field	Cleome sp.1*	Cleomaceae	herbaceous	morphospecies	Amegilla calens (Lepeletier, 1841)	Species	1	Apidae	Hymenoptera	Apoidea:Bee	1	C. Eardley	10
mais140723	mais1	maize field	Cleome sp.1*	Cleomaceae	herbaceous	morphospecies	Apis mellifera (Linnaeus, 1758)	Species	1	Apidae	Hymenoptera	Apoidea:Bee	2	A. Claßen	14
mais140723	mais1	maize field	Cleome sp.1*	Cleomaceae	herbaceous	morphospecies	Megachile bucephala (Fabricius, 1793)	Species	1	Megachilidae	Hymenoptera	Apoidea:Bee	1	C. Eardley	6,7,8
mais140723	mais1	maize field	Cleome sp.1*	Cleomaceae	herbaceous	morphospecies	Megachile frontalis (Fabricius, 1804)	Species	1	Megachilidae	Hymenoptera	Apoidea:Bee	2	C. Eardley	6,7,8
mais140723	mais1	maize field	Cleome sp.1*	Cleomaceae	herbaceous	morphospecies	Megachile rufipennis (Fabricius, 1793)	Species	1	Megachilidae	Hymenoptera	Apoidea:Bee	1	C. Eardley	6,7,8
mais140723	mais1	maize field	Emilia discifolia	Asteraceae	herbaceous	Species	Crabronidae sp.23	morphospecies (family)	1	Crabronidae	Hymenoptera	non-bee Aculeata	1	R. Peters	27
mais140723	mais1	maize field	Emilia discifolia	Asteraceae	herbaceous	Species	Lasioglossum sp.18	morphospecies (genus)	1	Halictidae	Hymenoptera	Apoidea:Bee	2	C. Eardley	1
mais140723	mais1	maize field	Emilia discifolia	Asteraceae	herbaceous	Species	Lasioglossum sp.18	morphospecies (genus)	1	Halictidae	Hymenoptera	Apoidea:Bee	1	C. Eardley	1
mais140723	mais1	maize field	Emilia discifolia	Asteraceae	herbaceous	Species	Eristalinus cf. vicarians (Bezzi, 1915)	Species	1	Syrphidae	Diptera	Syrphid	1	A. Ssymank	15-26*
mais140723	mais1	maize field	Emilia discifolia	Asteraceae	herbaceous	Species	Macrogalea candida (Smith, 1879)	Species	1	Apidae	Hymenoptera	Apoidea:Bee	1	C. Eardley	4
mais140723	mais1	maize field	Emilia discifolia	Asteraceae	herbaceous	Species	Megachile bucephala (Fabricius, 1793)	Species	1	Megachilidae	Hymenoptera	Apoidea:Bee	1	C. Eardley	6,7,8
mais140723	mais1	maize field	Emilia discifolia	Asteraceae	herbaceous	Species	Phytomia bulligera (Austen, 1909)	Species	1	Syrphidae	Diptera	Syrphid	1	A. Ssymank	15-26*
mais140723	mais1	maize field	Emilia discifolia	Asteraceae	herbaceous	Species	Phytomia erratica (Bezzi, 1912)	Species	1	Syrphidae	Diptera	Syrphid	1	A. Ssymank	15-26*
mais140723	mais1	maize field	Emilia discifolia	Asteraceae	herbaceous	Species	Simoides crassipes (Fabricius, 1805)	Species	1	Syrphidae	Diptera	Syrphid	1	A. Ssymank	15-26*
mais140723	mais1	maize field	Emilia discifolia	Asteraceae	herbaceous	Species	Tetraloniella cf. vansoni (Cockerell, 1935)	Species	1	Apidae	Hymenoptera	Apoidea:Bee	1	M. Gikungu	3
mais140723	mais1	maize field	Euphorbia heterophylla	Euphorbiaceae	herbaceous	Species	Chrysididae sp.6	morphospecies (family)	1	Chrysididae	Hymenoptera	non-bee Aculeata	1	R. Peters	27
mais140723	mais1	maize field	Euphorbia heterophylla	Euphorbiaceae	herbaceous	Species	Eucerini Euphorbia	observation	0	Apidae	Hymenoptera	Apoidea:Bee	1
mais140723	mais1	maize field	Euphorbia heterophylla	Euphorbiaceae	herbaceous	Species	Eristalinus (Lathyrophthalmus) tabanoides (Jeannicke, 1867)	Species	1	Syrphidae	Diptera	Syrphid	1	A. Ssymank	15-26*
mais140723	mais1	maize field	Euphorbia heterophylla	Euphorbiaceae	herbaceous	Species	Megachile frontalis (Fabricius, 1804)	Species	1	Megachilidae	Hymenoptera	Apoidea:Bee	1	C. Eardley	6,7,8
mais140723	mais1	maize field	Euphorbia heterophylla	Euphorbiaceae	herbaceous	Species	Mesembrius cf. senegalensis (Macquart, 1842)	Species	1	Syrphidae	Diptera	Syrphid	1	A. Ssymank	15-26*
mais140723	mais1	maize field	Gutenbergia cordifolia	Asteraceae	herbaceous	Species	Phytomia erratica (Bezzi, 1912)	Species	1	Syrphidae	Diptera	Syrphid	1	A. Ssymank	15-26*
mais140723	mais1	maize field	Gynura sp.1*	Asteraceae	herbaceous	morphospecies	Afranthidium sp. 1	morphospecies (genus)	1	Megachilidae	Hymenoptera	Apoidea:Bee	1	C. Eardley	1
mais140723	mais1	maize field	Gynura sp.1*	Asteraceae	herbaceous	morphospecies	Ceratina moerenhouti (Vachal, 1903)	Species	1	Apidae	Hymenoptera	Apoidea:Bee	1	C. Eardley	5
mais140723	mais1	maize field	Gynura sp.1*	Asteraceae	herbaceous	morphospecies	Tetraloniella cf. vansoni (Cockerell, 1935)	Species	1	Apidae	Hymenoptera	Apoidea:Bee	1	M. Gikungu	3
mais140723	mais1	maize field	Helianthus annuus	Asteraceae	herbaceous	Species	Apis mellifera (Linnaeus, 1758)	Species	1	Apidae	Hymenoptera	Apoidea:Bee	44	A. Claßen	14
mais140723	mais1	maize field	Helianthus annuus	Asteraceae	herbaceous	Species	Apis mellifera (Linnaeus, 1758)	Species	1	Apidae	Hymenoptera	Apoidea:Bee	8	A. Claßen	14
mais140723	mais1	maize field	Hyptis suaveolens	Lamiaceae	herbaceous	Species	Amegilla calens (Lepeletier, 1841)	Species	1	Apidae	Hymenoptera	Apoidea:Bee	1	C. Eardley	10
mais140723	mais1	maize field	Hyptis suaveolens	Lamiaceae	herbaceous	Species	Megachile rufipennis (Fabricius, 1793)	Species	1	Megachilidae	Hymenoptera	Apoidea:Bee	1	C. Eardley	6,7,8
mais140723	mais1	maize field	Leucas martinicensis	Lamiaceae	herbaceous	Species	Coelioxys sp.2	morphospecies (genus)	1	Megachilidae	Hymenoptera	Apoidea:Bee	1	C. Eardley	1
mais140723	mais1	maize field	Leucas martinicensis	Lamiaceae	herbaceous	Species	Pachymelus sp.2	morphospecies (genus)	1	Apidae	Hymenoptera	Apoidea:Bee	1	C. Eardley	1
mais140723	mais1	maize field	Leucas martinicensis	Lamiaceae	herbaceous	Species	Amegilla calens (Lepeletier, 1841)	Species	1	Apidae	Hymenoptera	Apoidea:Bee	1	C. Eardley	10
mais140723	mais1	maize field	Leucas martinicensis	Lamiaceae	herbaceous	Species	Amegilla langi (Cockerell, 1935)	Species	1	Apidae	Hymenoptera	Apoidea:Bee	1	C. Eardley	10
mais140723	mais1	maize field	Leucas martinicensis	Lamiaceae	herbaceous	Species	Megachile konowiana (Friese, 1903)	Species	1	Megachilidae	Hymenoptera	Apoidea:Bee	1	C. Eardley	6,7,8
mais140723	mais1	maize field	Leucas martinicensis	Lamiaceae	herbaceous	Species	Tetraloniella cf. vansoni (Cockerell, 1935)	Species	1	Apidae	Hymenoptera	Apoidea:Bee	4	M. Gikungu	3
mais140723	mais1	maize field	Mimosa invisa	Fabaceae	shrubby	Species	Lipotriches sp.4	morphospecies (genus)	1	Halictidae	Hymenoptera	Apoidea:Bee	1	C. Eardley	1
mais140723	mais1	maize field	Mimosa invisa	Fabaceae	shrubby	Species	Apis mellifera (Linnaeus, 1758)	Species	1	Apidae	Hymenoptera	Apoidea:Bee	1	A. Claßen	14
mais140723	mais1	maize field	Mimosa invisa	Fabaceae	shrubby	Species	Apis mellifera (Linnaeus, 1758)	Species	1	Apidae	Hymenoptera	Apoidea:Bee	6	A. Claßen	14
mais140723	mais1	maize field	Richardia scabra	Rubiaceae	herbaceous	Species	Syrphidae Richardia	observation	0	Syrphidae	Diptera	Syrphid	1
mais140723	mais1	maize field	Richardia scabra	Rubiaceae	herbaceous	Species	Thyreus delumbatus (Vachal, 1903)	Species	1	Apidae	Hymenoptera	Apoidea:Bee	1	C. Eardley	11
mais140723	mais1	maize field	Sphaeranthus bullatus	Asteraceae	herbaceous	Species	Coelioxys Spheranthus	observation	0	Megachilidae	Hymenoptera	Apoidea:Bee	1
mais140723	mais1	maize field	Sphaeranthus bullatus	Asteraceae	herbaceous	Species	Apis mellifera (Linnaeus, 1758)	Species	1	Apidae	Hymenoptera	Apoidea:Bee	1	A. Claßen	14
mais140723	mais1	maize field	Sphaeranthus bullatus	Asteraceae	herbaceous	Species	Tetraloniella cf. vansoni (Cockerell, 1935)	Species	1	Apidae	Hymenoptera	Apoidea:Bee	33	M. Gikungu	3
mais140723	mais1	maize field	Tridax procumbens	Asteraceae	herbaceous	Species	Ceratina nasalis (Friese, 1905)	Species	1	Apidae	Hymenoptera	Apoidea:Bee	1	C. Eardley	5
mais140723	mais1	maize field	Waltheria indica	Malvaceae	herbaceous	Species	Vespidae sp.27	morphospecies (family)	1	Vespidae	Hymenoptera	non-bee Aculeata	2	R. Peters	27
mais140723	mais1	maize field	Waltheria indica	Malvaceae	herbaceous	Species	Apis mellifera (Linnaeus, 1758)	Species	1	Apidae	Hymenoptera	Apoidea:Bee	2	A. Claßen	14
mais140723	mais1	maize field	Waltheria indica	Malvaceae	herbaceous	Species	Apis mellifera (Linnaeus, 1758)	Species	1	Apidae	Hymenoptera	Apoidea:Bee	10	A. Claßen	14
mais140730	mais1	maize field	Asteraceae sp.1*	Asteraceae	herbaceous	morphospecies	Vespidae sp.2	morphospecies (family)	1	Vespidae	Hymenoptera	non-bee Aculeata	1	R. Peters	27
mais140730	mais1	maize field	Cleome sp.1*	Cleomaceae	herbaceous	morphospecies	Tetraloniella cf. vansoni (Cockerell, 1935)	Species	1	Apidae	Hymenoptera	Apoidea:Bee	1	M. Gikungu	3
mais140730	mais1	maize field	Emilia discifolia	Asteraceae	herbaceous	Species	Halictus sp.5	morphospecies (genus)	1	Halictidae	Hymenoptera	Apoidea:Bee	1	C. Eardley	1
mais140730	mais1	maize field	Emilia discifolia	Asteraceae	herbaceous	Species	Lasioglossum sp.3d	morphospecies (genus)	1	Halictidae	Hymenoptera	Apoidea:Bee	2	C. Eardley/A. Claßen	1
mais140730	mais1	maize field	Emilia discifolia	Asteraceae	herbaceous	Species	Othinosmia sp.1	morphospecies (genus)	1	Megachilidae	Hymenoptera	Apoidea:Bee	1	C. Eardley	1
mais140730	mais1	maize field	Emilia discifolia	Asteraceae	herbaceous	Species	Othinosmia sp.1	morphospecies (genus)	1	Megachilidae	Hymenoptera	Apoidea:Bee	1	C. Eardley	1
mais140730	mais1	maize field	Emilia discifolia	Asteraceae	herbaceous	Species	Hymenoptera Emilia1	observation	0		Hymenoptera	Apoidea:Bee	1
mais140730	mais1	maize field	Emilia discifolia	Asteraceae	herbaceous	Species	Apis mellifera (Linnaeus, 1758)	Species	1	Apidae	Hymenoptera	Apoidea:Bee	1	A. Claßen	14
mais140730	mais1	maize field	Euphorbia heterophylla	Euphorbiaceae	herbaceous	Species	Scoliidae sp.1	morphospecies (family)	1	Scoliidae	Hymenoptera	non-bee Aculeata	1	R. Peters	27
mais140730	mais1	maize field	Euphorbia heterophylla	Euphorbiaceae	herbaceous	Species	Lipotriches sp.1	morphospecies (genus)	1	Halictidae	Hymenoptera	Apoidea:Bee	1	C. Eardley	1
mais140730	mais1	maize field	Euphorbia heterophylla	Euphorbiaceae	herbaceous	Species	Lipotriches sp.5	morphospecies (genus)	1	Halictidae	Hymenoptera	Apoidea:Bee	1	C. Eardley	1
mais140730	mais1	maize field	Euphorbia heterophylla	Euphorbiaceae	herbaceous	Species	Apis mellifera (Linnaeus, 1758)	Species	1	Apidae	Hymenoptera	Apoidea:Bee	2	A. Claßen	14
mais140730	mais1	maize field	Euphorbia heterophylla	Euphorbiaceae	herbaceous	Species	Paragus borbonicus (Macquart, 1842)	Species	1	Syrphidae	Diptera	Syrphid	2	A. Ssymank	15-26*
mais140730	mais1	maize field	Helianthus annuus	Asteraceae	herbaceous	Species	Apis mellifera (Linnaeus, 1758)	Species	1	Apidae	Hymenoptera	Apoidea:Bee	12	A. Claßen	14
mais140730	mais1	maize field	Helianthus annuus	Asteraceae	herbaceous	Species	Apis mellifera (Linnaeus, 1758)	Species	1	Apidae	Hymenoptera	Apoidea:Bee	4	A. Claßen	14
mais140730	mais1	maize field	Hyptis suaveolens	Lamiaceae	herbaceous	Species	Megachile frontalis (Fabricius, 1804)	Species	1	Megachilidae	Hymenoptera	Apoidea:Bee	1	C. Eardley	6,7,8
mais140730	mais1	maize field	Hyptis suaveolens	Lamiaceae	herbaceous	Species	Megachile rufipennis (Fabricius, 1793)	Species	1	Megachilidae	Hymenoptera	Apoidea:Bee	1	C. Eardley	6,7,8
mais140730	mais1	maize field	Hyptis suaveolens	Lamiaceae	herbaceous	Species	Tetraloniella cf. vansoni (Cockerell, 1935)	Species	1	Apidae	Hymenoptera	Apoidea:Bee	1	M. Gikungu	3
mais140730	mais1	maize field	Leucas martinicensis	Lamiaceae	herbaceous	Species	Coelioxys sp.1	morphospecies (genus)	1	Megachilidae	Hymenoptera	Apoidea:Bee	1	C. Eardley	1
mais140730	mais1	maize field	Leucas martinicensis	Lamiaceae	herbaceous	Species	Apis mellifera (Linnaeus, 1758)	Species	1	Apidae	Hymenoptera	Apoidea:Bee	1	A. Claßen	14
mais140730	mais1	maize field	Leucas martinicensis	Lamiaceae	herbaceous	Species	Apis mellifera (Linnaeus, 1758)	Species	1	Apidae	Hymenoptera	Apoidea:Bee	1	A. Claßen	14
mais140730	mais1	maize field	Richardia scabra	Rubiaceae	herbaceous	Species	Vespidae sp.11	morphospecies (family)	1	Vespidae	Hymenoptera	non-bee Aculeata	1	R. Peters	27
mais140730	mais1	maize field	Richardia scabra	Rubiaceae	herbaceous	Species	Apis mellifera (Linnaeus, 1758)	Species	1	Apidae	Hymenoptera	Apoidea:Bee	3	A. Claßen	14
mais140730	mais1	maize field	Richardia scabra	Rubiaceae	herbaceous	Species	Thyreus delumbatus (Vachal, 1903)	Species	1	Apidae	Hymenoptera	Apoidea:Bee	1	C. Eardley	11
mais140730	mais1	maize field	Tridax procumbens	Asteraceae	herbaceous	Species	Syrphidae Tridax1	observation	0	Syrphidae	Diptera	Syrphid	1
mais140730	mais1	maize field	Tridax procumbens	Asteraceae	herbaceous	Species	Syrphidae Tridax2	observation	0	Syrphidae	Diptera	Syrphid	1
mais140730	mais1	maize field	Tridax procumbens	Asteraceae	herbaceous	Species	Apis mellifera (Linnaeus, 1758)	Species	1	Apidae	Hymenoptera	Apoidea:Bee	13	A. Claßen	14
mais140730	mais1	maize field	Tridax procumbens	Asteraceae	herbaceous	Species	Macrogalea candida (Smith, 1879)	Species	1	Apidae	Hymenoptera	Apoidea:Bee	1	C. Eardley	4
mais140730	mais1	maize field	Tridax procumbens	Asteraceae	herbaceous	Species	Megachile frontalis (Fabricius, 1804)	Species	1	Megachilidae	Hymenoptera	Apoidea:Bee	1	C. Eardley	6,7,8
mais140834	mais1	maize field	Cucumis dipsaceus	Cucurbitaceae	herbaceous	Species	Ceratina moerenhouti (Vachal, 1903)	Species	1	Apidae	Hymenoptera	Apoidea:Bee	1	C. Eardley	5
mais140834	mais1	maize field	Emilia discifolia	Asteraceae	herbaceous	Species	Halictus sp.1	morphospecies (genus)	1	Halictidae	Hymenoptera	Apoidea:Bee	1	C. Eardley	1
mais140834	mais1	maize field	Emilia discifolia	Asteraceae	herbaceous	Species	Othinosmia sp.1	morphospecies (genus)	1	Megachilidae	Hymenoptera	Apoidea:Bee	2	C. Eardley	1
mais140834	mais1	maize field	Emilia discifolia	Asteraceae	herbaceous	Species	Pseudapis sp. 1	morphospecies (genus)	1	Halictidae	Hymenoptera	Apoidea:Bee	1	C. Eardley	1
mais140834	mais1	maize field	Emilia discifolia	Asteraceae	herbaceous	Species	Pseudapis sp. 2	morphospecies (genus)	1	Halictidae	Hymenoptera	Apoidea:Bee	2	C. Eardley	1
mais140834	mais1	maize field	Emilia discifolia	Asteraceae	herbaceous	Species	Apis mellifera (Linnaeus, 1758)	Species	1	Apidae	Hymenoptera	Apoidea:Bee	2	A. Claßen	14
mais140834	mais1	maize field	Emilia discifolia	Asteraceae	herbaceous	Species	Ceratina nasalis (Friese, 1905)	Species	1	Apidae	Hymenoptera	Apoidea:Bee	1	C. Eardley	5
mais140834	mais1	maize field	Emilia discifolia	Asteraceae	herbaceous	Species	Paragus cf. paulyi (Kassebeer, 2000)	Species	1	Syrphidae	Diptera	Syrphid	2	A. Ssymank	15-26*
mais140834	mais1	maize field	Emilia discifolia	Asteraceae	herbaceous	Species	Paragus longiventris (Loew, 1858)	Species	1	Syrphidae	Diptera	Syrphid	1	A. Ssymank	15-26*
mais140834	mais1	maize field	Emilia discifolia	Asteraceae	herbaceous	Species	Syritta flaviventris (Macquart, 1842)	Species	1	Syrphidae	Diptera	Syrphid	1	A. Ssymank	15-26*
mais140834	mais1	maize field	Gutenbergia cordifolia	Asteraceae	herbaceous	Species	Scoliidae sp.1	morphospecies (family)	1	Scoliidae	Hymenoptera	non-bee Aculeata	1	R. Peters	27
mais140834	mais1	maize field	Hyptis suaveolens	Lamiaceae	herbaceous	Species	Lasioglossum sp.1a	morphospecies (genus)	1	Halictidae	Hymenoptera	Apoidea:Bee	1	C. Eardley/A. Claßen	1
mais140834	mais1	maize field	Hyptis suaveolens	Lamiaceae	herbaceous	Species	Anthophora Hyptis1	observation	0	Apidae	Hymenoptera	Apoidea:Bee	1
mais140834	mais1	maize field	Hyptis suaveolens	Lamiaceae	herbaceous	Species	Anthophora Hyptis2	observation	0	Apidae	Hymenoptera	Apoidea:Bee	1
mais140834	mais1	maize field	Hyptis suaveolens	Lamiaceae	herbaceous	Species	Megachile Hyptis	observation	0	Megachilidae	Hymenoptera	Apoidea:Bee	1
mais140834	mais1	maize field	Hyptis suaveolens	Lamiaceae	herbaceous	Species	Amegilla langi (Cockerell, 1935)	Species	1	Apidae	Hymenoptera	Apoidea:Bee	2	C. Eardley	10
mais140834	mais1	maize field	Hyptis suaveolens	Lamiaceae	herbaceous	Species	Apis mellifera (Linnaeus, 1758)	Species	1	Apidae	Hymenoptera	Apoidea:Bee	5	A. Claßen	14
mais140834	mais1	maize field	Hyptis suaveolens	Lamiaceae	herbaceous	Species	Ceratina moerenhouti (Vachal, 1903)	Species	1	Apidae	Hymenoptera	Apoidea:Bee	1	C. Eardley	5
mais140834	mais1	maize field	Hyptis suaveolens	Lamiaceae	herbaceous	Species	Xylocopa scioensis (Gribodo, 1884)	Species	1	Apidae	Hymenoptera	Apoidea:Bee	1	C. Eardley	9
mais140834	mais1	maize field	Richardia scabra	Rubiaceae	herbaceous	Species	Apis mellifera (Linnaeus, 1758)	Species	1	Apidae	Hymenoptera	Apoidea:Bee	2	A. Claßen	14
mais140834	mais1	maize field	Trichodesma zeylanicum	Boraginaceae	herbaceous	Species	Xylocopa Trichodesma	observation	0	Apidae	Hymenoptera	Apoidea:Bee	1
mais140834	mais1	maize field	Trichodesma zeylanicum	Boraginaceae	herbaceous	Species	Amegilla langi (Cockerell, 1935)	Species	1	Apidae	Hymenoptera	Apoidea:Bee	3	C. Eardley	10
mais140834	mais1	maize field	Trichodesma zeylanicum	Boraginaceae	herbaceous	Species	Megachile frontalis (Fabricius, 1804)	Species	1	Megachilidae	Hymenoptera	Apoidea:Bee	1	C. Eardley	6,7,8
mais140834	mais1	maize field	Trichodesma zeylanicum	Boraginaceae	herbaceous	Species	Xylocopa flavicollis (De Geer, 1778)	Species	1	Apidae	Hymenoptera	Apoidea:Bee	1	C. Eardley	9
mais140834	mais1	maize field	Trichodesma zeylanicum	Boraginaceae	herbaceous	Species	Xylocopa scioensis (Gribodo, 1884)	Species	1	Apidae	Hymenoptera	Apoidea:Bee	1	C. Eardley	9
mais140834	mais1	maize field	Tridax procumbens	Asteraceae	herbaceous	Species	Halictus sp.1	morphospecies (genus)	1	Halictidae	Hymenoptera	Apoidea:Bee	1	C. Eardley	1
mais140834	mais1	maize field	Tridax procumbens	Asteraceae	herbaceous	Species	Halictus sp.5	morphospecies (genus)	1	Halictidae	Hymenoptera	Apoidea:Bee	1	C. Eardley	1
mais140834	mais1	maize field	Tridax procumbens	Asteraceae	herbaceous	Species	Hymenoptera Tridax2	observation	0		Hymenoptera	non-bee Aculeata	1
mais140834	mais1	maize field	Tridax procumbens	Asteraceae	herbaceous	Species	Megachile Tridax	observation	0	Megachilidae	Hymenoptera	Apoidea:Bee	1
mais140834	mais1	maize field	Tridax procumbens	Asteraceae	herbaceous	Species	Xylocopa Tridax	observation	0	Apidae	Hymenoptera	Apoidea:Bee	1
mais140834	mais1	maize field	Tridax procumbens	Asteraceae	herbaceous	Species	Apis mellifera (Linnaeus, 1758)	Species	1	Apidae	Hymenoptera	Apoidea:Bee	75	A. Claßen	14
mais140834	mais1	maize field	Tridax procumbens	Asteraceae	herbaceous	Species	Ceratina moerenhouti (Vachal, 1903)	Species	1	Apidae	Hymenoptera	Apoidea:Bee	1	C. Eardley	5
mais140834	mais1	maize field	Tridax procumbens	Asteraceae	herbaceous	Species	Megachile bucephala (Fabricius, 1793)	Species	1	Megachilidae	Hymenoptera	Apoidea:Bee	1	C. Eardley	6,7,8
mais140834	mais1	maize field	Tridax procumbens	Asteraceae	herbaceous	Species	Xylocopa scioensis (Gribodo, 1884)	Species	1	Apidae	Hymenoptera	Apoidea:Bee	1	C. Eardley	9
mais140889	mais1	maize field	Achyranthes aspera	Amaranthaceae	herbaceous	Species	Vespidae sp.2	morphospecies (family)	1	Vespidae	Hymenoptera	non-bee Aculeata	1	R. Peters	27
mais140889	mais1	maize field	Commelina benghalensis	Commelinaceae	herbaceous	Species	Halictus sp.5	morphospecies (genus)	1	Halictidae	Hymenoptera	Apoidea:Bee	1	C. Eardley	1
mais140889	mais1	maize field	Emilia discifolia	Asteraceae	herbaceous	Species	Halictus sp.1	morphospecies (genus)	1	Halictidae	Hymenoptera	Apoidea:Bee	1	C. Eardley	1
mais140889	mais1	maize field	Emilia discifolia	Asteraceae	herbaceous	Species	Othinosmia sp.1	morphospecies (genus)	1	Megachilidae	Hymenoptera	Apoidea:Bee	1	C. Eardley	1
mais140889	mais1	maize field	Euphorbia heterophylla	Euphorbiaceae	herbaceous	Species	Vespidae sp.4	morphospecies (family)	1	Vespidae	Hymenoptera	non-bee Aculeata	1	R. Peters	27
mais140889	mais1	maize field	Euphorbia heterophylla	Euphorbiaceae	herbaceous	Species	Hymenoptera Euphorbia	observation	0		Hymenoptera	non-bee Aculeata	1
mais140889	mais1	maize field	Euphorbia heterophylla	Euphorbiaceae	herbaceous	Species	Hymenoptera Euphorbia1	observation	0		Hymenoptera	non-bee Aculeata	1
mais140889	mais1	maize field	Euphorbia heterophylla	Euphorbiaceae	herbaceous	Species	Hymenoptera Euphorbia2	observation	0		Hymenoptera	non-bee Aculeata	1
mais140889	mais1	maize field	Fabaceae sp.1*	Fabaceae	herbaceous	morphospecies	Nomia sp.4	morphospecies (genus)	1	Halictidae	Hymenoptera	Apoidea:Bee	1	C. Eardley	1
mais140889	mais1	maize field	Fabaceae sp.1*	Fabaceae	herbaceous	morphospecies	Ceratina nasalis (Friese, 1905)	Species	1	Apidae	Hymenoptera	Apoidea:Bee	9	C. Eardley	5
mais140889	mais1	maize field	Leucas glabrata	Lamiaceae	herbaceous	Species	Allodape sp. 1	morphospecies (genus)	1	Apidae	Hymenoptera	Apoidea:Bee	1	A. Claßen	1
mais140889	mais1	maize field	Monechma debile	Acanthaceae	herbaceous	Species	Amegilla langi (Cockerell, 1935)	Species	1	Apidae	Hymenoptera	Apoidea:Bee	2	C. Eardley	10
mais140889	mais1	maize field	Monechma debile	Acanthaceae	herbaceous	Species	Apis mellifera (Linnaeus, 1758)	Species	1	Apidae	Hymenoptera	Apoidea:Bee	4	A. Claßen	14
mais140889	mais1	maize field	Richardia scabra	Rubiaceae	herbaceous	Species	Amegilla langi (Cockerell, 1935)	Species	1	Apidae	Hymenoptera	Apoidea:Bee	1	C. Eardley	10
mais140889	mais1	maize field	Richardia scabra	Rubiaceae	herbaceous	Species	Apis mellifera (Linnaeus, 1758)	Species	1	Apidae	Hymenoptera	Apoidea:Bee	1	A. Claßen	14
mais140889	mais1	maize field	Trichodesma zeylanicum	Boraginaceae	herbaceous	Species	Amegilla sp.1	morphospecies (genus)	1	Apidae	Hymenoptera	Apoidea:Bee	1	C. Eardley	1
mais140889	mais1	maize field	Trichodesma zeylanicum	Boraginaceae	herbaceous	Species	Amegilla Trichodesma	observation	0	Apidae	Hymenoptera	Apoidea:Bee	1
mais140889	mais1	maize field	Trichodesma zeylanicum	Boraginaceae	herbaceous	Species	Amegilla langi (Cockerell, 1935)	Species	1	Apidae	Hymenoptera	Apoidea:Bee	6	C. Eardley	10
mais140889	mais1	maize field	Trichodesma zeylanicum	Boraginaceae	herbaceous	Species	Ceratina nasalis (Friese, 1905)	Species	1	Apidae	Hymenoptera	Apoidea:Bee	7	C. Eardley	5
mais140889	mais1	maize field	Tridax procumbens	Asteraceae	herbaceous	Species	Halictus sp.1	morphospecies (genus)	1	Halictidae	Hymenoptera	Apoidea:Bee	3	C. Eardley	1
mais140889	mais1	maize field	Tridax procumbens	Asteraceae	herbaceous	Species	Halictus sp.5	morphospecies (genus)	1	Halictidae	Hymenoptera	Apoidea:Bee	6	C. Eardley	1
mais140889	mais1	maize field	Tridax procumbens	Asteraceae	herbaceous	Species	Othinosmia sp.1	morphospecies (genus)	1	Megachilidae	Hymenoptera	Apoidea:Bee	1	C. Eardley	1
mais140889	mais1	maize field	Tridax procumbens	Asteraceae	herbaceous	Species	Amegilla Tridax	observation	0	Apidae	Hymenoptera	Apoidea:Bee	2
mais140889	mais1	maize field	Tridax procumbens	Asteraceae	herbaceous	Species	Apis mellifera (Linnaeus, 1758)	Species	1	Apidae	Hymenoptera	Apoidea:Bee	177	A. Claßen	14
mais140889	mais1	maize field	Tridax procumbens	Asteraceae	herbaceous	Species	Ceratina nasalis (Friese, 1905)	Species	1	Apidae	Hymenoptera	Apoidea:Bee	1	C. Eardley	5
mais140889	mais1	maize field	Tridax procumbens	Asteraceae	herbaceous	Species	Eristalinus (Lathyrophthalmus) tabanoides (Jeannicke, 1867)	Species	1	Syrphidae	Diptera	Syrphid	2	A. Ssymank	15-26*
mais140889	mais1	maize field	Tridax procumbens	Asteraceae	herbaceous	Species	Megachile frontalis (Fabricius, 1804)	Species	1	Megachilidae	Hymenoptera	Apoidea:Bee	1	C. Eardley	6,7,8
mais141075	mais1	maize field	Bidens pilosa	Asteraceae	herbaceous	Species	Apis mellifera (Linnaeus, 1758)	Species	1	Apidae	Hymenoptera	Apoidea:Bee	15	A. Claßen	14
mais141075	mais1	maize field	Cleome sp.1*	Cleomaceae	herbaceous	morphospecies	Megachile cf. demeter (Cockerell, 1937)	Species	1	Megachilidae	Hymenoptera	Apoidea:Bee	1	C. Eardley	6,7,8
mais141075	mais1	maize field	Cleome sp.1*	Cleomaceae	herbaceous	morphospecies	Pseudoanthidium truncatum (Smith, 1854)	Species	1	Megachilidae	Hymenoptera	Apoidea:Bee	1	C. Eardley
mais141075	mais1	maize field	Commelina benghalensis	Commelinaceae	herbaceous	Species	Apis mellifera (Linnaeus, 1758)	Species	1	Apidae	Hymenoptera	Apoidea:Bee	2	A. Claßen	14
mais141075	mais1	maize field	Emilia coccinea	Asteraceae	herbaceous	Species	Lasioglossum sp.18	morphospecies (genus)	1	Halictidae	Hymenoptera	Apoidea:Bee	2	C. Eardley	1
mais141075	mais1	maize field	Emilia discifolia	Asteraceae	herbaceous	Species	Lasioglossum sp.18	morphospecies (genus)	1	Halictidae	Hymenoptera	Apoidea:Bee	3	C. Eardley	1
mais141075	mais1	maize field	Emilia discifolia	Asteraceae	herbaceous	Species	Othinosmia sp.3	morphospecies (genus)	1	Megachilidae	Hymenoptera	Apoidea:Bee	1	C. Eardley	1
mais141075	mais1	maize field	Emilia discifolia	Asteraceae	herbaceous	Species	Lasioglossum Emilia	observation	0	Halictidae	Hymenoptera	Apoidea:Bee	3
mais141075	mais1	maize field	Emilia discifolia	Asteraceae	herbaceous	Species	Lasioglossum Emilia1	observation	0	Halictidae	Hymenoptera	Apoidea:Bee	2
mais141075	mais1	maize field	Emilia discifolia	Asteraceae	herbaceous	Species	Apis mellifera (Linnaeus, 1758)	Species	1	Apidae	Hymenoptera	Apoidea:Bee	4	A. Claßen	14
mais141075	mais1	maize field	Emilia discifolia	Asteraceae	herbaceous	Species	Ceratina moerenhouti (Vachal, 1903)	Species	1	Apidae	Hymenoptera	Apoidea:Bee	2	C. Eardley	5
mais141075	mais1	maize field	Emilia discifolia	Asteraceae	herbaceous	Species	Phytomia bulligera (Austen, 1909)	Species	1	Syrphidae	Diptera	Syrphid	76	A. Ssymank	15-26*
mais141075	mais1	maize field	Emilia discifolia	Asteraceae	herbaceous	Species	Thyreus delumbatus (Vachal, 1903)	Species	1	Apidae	Hymenoptera	Apoidea:Bee	1	C. Eardley	11
mais141075	mais1	maize field	Euphorbia heterophylla	Euphorbiaceae	herbaceous	Species	Apis mellifera (Linnaeus, 1758)	Species	1	Apidae	Hymenoptera	Apoidea:Bee	14	A. Claßen	14
mais141075	mais1	maize field	Euphorbia heterophylla	Euphorbiaceae	herbaceous	Species	Phytomia bulligera (Austen, 1909)	Species	1	Syrphidae	Diptera	Syrphid	5	A. Ssymank	15-26*
mais141075	mais1	maize field	Euphorbia heterophylla	Euphorbiaceae	herbaceous	Species	Phytomia incisa (Wiedemann, 1830)	Species	1	Syrphidae	Diptera	Syrphid	2	A. Ssymank	15-26*
mais141075	mais1	maize field	Fabaceae sp.2*	Fabaceae	herbaceous	morphospecies	Ceratina nasalis (Friese, 1905)	Species	1	Apidae	Hymenoptera	Apoidea:Bee	4	C. Eardley	5
mais141075	mais1	maize field	Gutenbergia cordifolia	Asteraceae	herbaceous	Species	Phytomia incisa (Wiedemann, 1830)	Species	1	Syrphidae	Diptera	Syrphid	1	A. Ssymank	15-26*
mais141075	mais1	maize field	Gutenbergia cordifolia	Asteraceae	herbaceous	Species	Tetraloniella junodi (Friese, 1909)	Species	1	Apidae	Hymenoptera	Apoidea:Bee	1	C. Eardley	3
mais141075	mais1	maize field	Helianthus annuus	Asteraceae	herbaceous	Species	Hymenoptera Helianthus	observation	0		Hymenoptera	Apoidea:Bee	1
mais141075	mais1	maize field	Helianthus annuus	Asteraceae	herbaceous	Species	Apis mellifera (Linnaeus, 1758)	Species	1	Apidae	Hymenoptera	Apoidea:Bee	81	A. Claßen	14
mais141075	mais1	maize field	Hyptis suaveolens	Lamiaceae	herbaceous	Species	Megachile venusta (Smith, 1853)	Species	1	Megachilidae	Hymenoptera	Apoidea:Bee	1	C. Eardley	6,7,8
mais141075	mais1	maize field	Leucas martinicensis	Lamiaceae	herbaceous	Species	Amegilla Leucas	observation	0	Apidae	Hymenoptera	Apoidea:Bee	1
mais141075	mais1	maize field	Ocimum americanum	Lamiaceae	herbaceous	Species	Lipotriches sp.1	morphospecies (genus)	1	Halictidae	Hymenoptera	Apoidea:Bee	1	C. Eardley	1
mais141075	mais1	maize field	Ocimum americanum	Lamiaceae	herbaceous	Species	Lipotriches sp.10	morphospecies (genus)	1	Halictidae	Hymenoptera	Apoidea:Bee	1	C. Eardley	1
mais141075	mais1	maize field	Ocimum americanum	Lamiaceae	herbaceous	Species	Ceratina nasalis (Friese, 1905)	Species	1	Apidae	Hymenoptera	Apoidea:Bee	1	C. Eardley	5
mais141075	mais1	maize field	Ocimum americanum	Lamiaceae	herbaceous	Species	Megachile venusta (Smith, 1853)	Species	1	Megachilidae	Hymenoptera	Apoidea:Bee	1	C. Eardley	6,7,8
mais141075	mais1	maize field	Ocimum americanum	Lamiaceae	herbaceous	Species	Megachile wahlbergi (Friese, 1901)	Species	1	Megachilidae	Hymenoptera	Apoidea:Bee	1	C. Eardley	6,7,8
mais141075	mais1	maize field	Ocimum americanum	Lamiaceae	herbaceous	Species	Tetraloniella inermis (Friese, 1911)	Species	1	Apidae	Hymenoptera	Apoidea:Bee	1	C. Eardley	3
mais141075	mais1	maize field	Richardia scabra	Rubiaceae	herbaceous	Species	Hymenoptera Richardia	observation	0		Hymenoptera	non-bee Aculeata	2
mais141075	mais1	maize field	Richardia scabra	Rubiaceae	herbaceous	Species	Apis mellifera (Linnaeus, 1758)	Species	1	Apidae	Hymenoptera	Apoidea:Bee	125	A. Claßen	14
mais141075	mais1	maize field	Richardia scabra	Rubiaceae	herbaceous	Species	Phytomia bulligera (Austen, 1909)	Species	1	Syrphidae	Diptera	Syrphid	1	A. Ssymank	15-26*
mais141075	mais1	maize field	Richardia scabra	Rubiaceae	herbaceous	Species	Phytomia incisa (Wiedemann, 1830)	Species	1	Syrphidae	Diptera	Syrphid	3	A. Ssymank	15-26*
mais141075	mais1	maize field	Richardia scabra	Rubiaceae	herbaceous	Species	Thyreus delumbatus (Vachal, 1903)	Species	1	Apidae	Hymenoptera	Apoidea:Bee	1	C. Eardley	11
mais141075	mais1	maize field	Waltheria indica	Malvaceae	herbaceous	Species	Apis mellifera (Linnaeus, 1758)	Species	1	Apidae	Hymenoptera	Apoidea:Bee	2	A. Claßen	14
mais141075	mais1	maize field	Waltheria indica	Malvaceae	herbaceous	Species	Megachile malamgemsis (Friese)	Species	1	Megachilidae	Hymenoptera	Apoidea:Bee	1	C. Eardley	6,7,8
mais141204	mais1	maize field	Argemone mexicana	Papaveraceae	herbaceous	Species	Apis mellifera (Linnaeus, 1758)	Species	1	Apidae	Hymenoptera	Apoidea:Bee	1	A. Claßen	14
mais141204	mais1	maize field	Emilia discifolia	Asteraceae	herbaceous	Species	Paragus cf. paulyi (Kassebeer, 2000)	Species	1	Syrphidae	Diptera	Syrphid	2	A. Ssymank	15-26*
mais141204	mais1	maize field	Gutenbergia cordifolia	Asteraceae	herbaceous	Species	Lithurgus sp.1	morphospecies (genus)	1	Megachilidae	Hymenoptera	Apoidea:Bee	3	C. Eardley	1
mais141204	mais1	maize field	Gutenbergia cordifolia	Asteraceae	herbaceous	Species	Wainia sp.1	morphospecies (genus)	1	Megachilidae	Hymenoptera	Apoidea:Bee	1	C. Eardley	1
mais141204	mais1	maize field	Gutenbergia cordifolia	Asteraceae	herbaceous	Species	Amegilla Gutenbergia	observation	0	Apidae	Hymenoptera	Apoidea:Bee	1
mais141204	mais1	maize field	Gutenbergia cordifolia	Asteraceae	herbaceous	Species	Megachile Gutenbergia	observation	0	Megachilidae	Hymenoptera	Apoidea:Bee	1
mais141204	mais1	maize field	Gutenbergia cordifolia	Asteraceae	herbaceous	Species	Macrogalea candida (Smith, 1879)	Species	1	Apidae	Hymenoptera	Apoidea:Bee	1	C. Eardley	4
mais141204	mais1	maize field	Gutenbergia cordifolia	Asteraceae	herbaceous	Species	Megachile frontalis (Fabricius, 1804)	Species	1	Megachilidae	Hymenoptera	Apoidea:Bee	1	C. Eardley	6,7,8
mais141204	mais1	maize field	Gutenbergia cordifolia	Asteraceae	herbaceous	Species	Megachile venusta (Smith, 1853)	Species	1	Megachilidae	Hymenoptera	Apoidea:Bee	1	C. Eardley	6,7,8
mais141204	mais1	maize field	Gutenbergia cordifolia	Asteraceae	herbaceous	Species	Xylocopa caffra (Linnaeus, 1767)	Species	1	Apidae	Hymenoptera	Apoidea:Bee	1	C. Eardley	9
mais141204	mais1	maize field	Hyptis suaveolens	Lamiaceae	herbaceous	Species	Xylocopa caffra (Linnaeus, 1767)	Species	1	Apidae	Hymenoptera	Apoidea:Bee	1	C. Eardley	9
mais141204	mais1	maize field	Richardia scabra	Rubiaceae	herbaceous	Species	Amegilla Richardia	observation	0	Apidae	Hymenoptera	Apoidea:Bee	1
mais141204	mais1	maize field	Richardia scabra	Rubiaceae	herbaceous	Species	Amegilla Richardia2	observation	0	Apidae	Hymenoptera	Apoidea:Bee	1
mais141204	mais1	maize field	Richardia scabra	Rubiaceae	herbaceous	Species	Amegilla calens (Lepeletier, 1841)	Species	1	Apidae	Hymenoptera	Apoidea:Bee	3	C. Eardley	10
mais141204	mais1	maize field	Richardia scabra	Rubiaceae	herbaceous	Species	Ischiodon aegyptius (Wiedemann, 1830)	Species	1	Syrphidae	Diptera	Syrphid	1	A. Ssymank	15-26*
mais141204	mais1	maize field	Richardia scabra	Rubiaceae	herbaceous	Species	Paragus tibialis agg. [Kili]	Species	1	Syrphidae	Diptera	Syrphid	1	A. Ssymank	15-26*
mais141204	mais1	maize field	Trichodesma zeylanicum	Boraginaceae	herbaceous	Species	Amegilla sp.2	morphospecies (genus)	1	Apidae	Hymenoptera	Apoidea:Bee	1	C. Eardley	1
mais141204	mais1	maize field	Trichodesma zeylanicum	Boraginaceae	herbaceous	Species	Amegilla Trichodesma	observation	0	Apidae	Hymenoptera	Apoidea:Bee	1
mais141204	mais1	maize field	Trichodesma zeylanicum	Boraginaceae	herbaceous	Species	Amegilla calens (Lepeletier, 1841)	Species	1	Apidae	Hymenoptera	Apoidea:Bee	3	C. Eardley	10
mais141204	mais1	maize field	Trichodesma zeylanicum	Boraginaceae	herbaceous	Species	Apis mellifera (Linnaeus, 1758)	Species	1	Apidae	Hymenoptera	Apoidea:Bee	1	A. Claßen	14
mais141204	mais1	maize field	Trichodesma zeylanicum	Boraginaceae	herbaceous	Species	Megachile frontalis (Fabricius, 1804)	Species	1	Megachilidae	Hymenoptera	Apoidea:Bee	1	C. Eardley	6,7,8
mais141204	mais1	maize field	Tridax procumbens	Asteraceae	herbaceous	Species	Lithurgus sp.1	morphospecies (genus)	1	Megachilidae	Hymenoptera	Apoidea:Bee	2	C. Eardley	1
mais141204	mais1	maize field	Tridax procumbens	Asteraceae	herbaceous	Species	Othinosmia sp.1	morphospecies (genus)	1	Megachilidae	Hymenoptera	Apoidea:Bee	1	C. Eardley	1
mais141204	mais1	maize field	Tridax procumbens	Asteraceae	herbaceous	Species	Megachile Tridax	observation	0	Megachilidae	Hymenoptera	Apoidea:Bee	4
mais141204	mais1	maize field	Tridax procumbens	Asteraceae	herbaceous	Species	Thyreus Tridax	observation	0	Apidae	Hymenoptera	Apoidea:Bee	1
mais141204	mais1	maize field	Tridax procumbens	Asteraceae	herbaceous	Species	Apis mellifera (Linnaeus, 1758)	Species	1	Apidae	Hymenoptera	Apoidea:Bee	3	A. Claßen	14
mais141204	mais1	maize field	Tridax procumbens	Asteraceae	herbaceous	Species	Ischiodon aegyptius (Wiedemann, 1830)	Species	1	Syrphidae	Diptera	Syrphid	1	A. Ssymank	15-26*
mais141204	mais1	maize field	Tridax procumbens	Asteraceae	herbaceous	Species	Megachile frontalis (Fabricius, 1804)	Species	1	Megachilidae	Hymenoptera	Apoidea:Bee	5	C. Eardley	6,7,8
mais141204	mais1	maize field	Tridax procumbens	Asteraceae	herbaceous	Species	Megachile wahlbergi (Friese, 1901)	Species	1	Megachilidae	Hymenoptera	Apoidea:Bee	1	C. Eardley	6,7,8
mais141204	mais1	maize field	Tridax procumbens	Asteraceae	herbaceous	Species	Xylocopa caffra (Linnaeus, 1767)	Species	1	Apidae	Hymenoptera	Apoidea:Bee	1	C. Eardley	9
sav440545	sav4	savannah	Acacia hockii	Fabaceae	shrub/small tree	Species	Ceratina Acacia	observation	0	Apidae	Hymenoptera	Apoidea:Bee	1
sav440545	sav4	savannah	Acacia hockii	Fabaceae	shrub/small tree	Species	Megachile Acacia	observation	0	Megachilidae	Hymenoptera	Apoidea:Bee	4
sav440545	sav4	savannah	Cassia mimosoides	Fabaceae	herbaceous	Species	Amegilla Cassia	observation	0	Apidae	Hymenoptera	Apoidea:Bee	1
sav440545	sav4	savannah	Commelina erecta ssp. livingstonii	Commelinaceae	herbaceous	Species	Amegilla Commelina	observation	0	Apidae	Hymenoptera	Apoidea:Bee	1
sav440545	sav4	savannah	Gomphocarpus integer	Apocynaceae	herbaceous	Species	Vespidae sp.10	morphospecies (family)	1	Vespidae	Hymenoptera	non-bee Aculeata	1	R. Peters	27
sav440545	sav4	savannah	Indigofera lupatana	Fabaceae	herbaceous	Species	Megachile Indigofera	observation	0	Megachilidae	Hymenoptera	Apoidea:Bee	1
sav440545	sav4	savannah	Plectranthus lasianthus	Lamiaceae	herbaceous	Species	Amegilla Plectranthus	observation	0	Apidae	Hymenoptera	Apoidea:Bee	1
sav440545	sav4	savannah	Plectranthus lasianthus	Lamiaceae	herbaceous	Species	Megachile Plectranthus1	observation	0	Megachilidae	Hymenoptera	Apoidea:Bee	3
sav440545	sav4	savannah	Plectranthus lasianthus	Lamiaceae	herbaceous	Species	Megachile Plectranthus2	observation	0	Megachilidae	Hymenoptera	Apoidea:Bee	2
sav440545	sav4	savannah	Plectranthus lasianthus	Lamiaceae	herbaceous	Species	Xylocopa Plectranthus	observation	0	Apidae	Hymenoptera	Apoidea:Bee	1
sav440592	sav4	savannah	Commelina erecta ssp. livingstonii	Commelinaceae	herbaceous	Species	Amegilla langi (Cockerell, 1935)	Species	1	Apidae	Hymenoptera	Apoidea:Bee	5	C. Eardley	10
sav440592	sav4	savannah	Emilia ukambensis	Asteraceae	herbaceous	Species	Steganomus sp.1	morphospecies (genus)	1	Halictidae	Hymenoptera	Apoidea:Bee	1	C. Eardley	1
sav440592	sav4	savannah	Plectranthus lasianthus	Lamiaceae	herbaceous	Species	Amegilla langi (Cockerell, 1935)	Species	1	Apidae	Hymenoptera	Apoidea:Bee	1	C. Eardley	10
sav440592	sav4	savannah	Streptopetalum hildebrandtii	Passifloraceae	herbaceous	Species	Macrogalea candida (Smith, 1879)	Species	1	Apidae	Hymenoptera	Apoidea:Bee	1	C. Eardley	4
sav440592	sav4	savannah	Tridax procumbens	Asteraceae	herbaceous	Species	Steganomus sp.1	morphospecies (genus)	1	Halictidae	Hymenoptera	Apoidea:Bee	1	C. Eardley	1
sav440592	sav4	savannah	Tridax procumbens	Asteraceae	herbaceous	Species	Paragus cf. auritus (Stuckenberg, 1954)	Species	1	Syrphidae	Diptera	Syrphid	1	A. Ssymank	15-26*
sav440714	sav4	savannah	Gomphocarpus integer	Apocynaceae	herbaceous	Species	Vespidae sp.10	morphospecies (family)	1	Vespidae	Hymenoptera	non-bee Aculeata	2	R. Peters	27
sav440714	sav4	savannah	Pappea capensis	Sapindaceae	shrub/small tree	Species	Syrphidae Pappea	observation	0	Syrphidae	Diptera	Syrphid	3
sav440714	sav4	savannah	Plectranthus lasianthus	Lamiaceae	herbaceous	Species	Coelioxys Plectranthus	observation	0	Megachilidae	Hymenoptera	Apoidea:Bee	1
sav440714	sav4	savannah	Plectranthus lasianthus	Lamiaceae	herbaceous	Species	Xylocopa Plectranthus	observation	0	Apidae	Hymenoptera	Apoidea:Bee	1
sav440714	sav4	savannah	Plectranthus lasianthus	Lamiaceae	herbaceous	Species	Amegilla langi (Cockerell, 1935)	Species	1	Apidae	Hymenoptera	Apoidea:Bee	10	C. Eardley	10
sav440714	sav4	savannah	Tridax procumbens	Asteraceae	herbaceous	Species	Halictus sp.5	morphospecies (genus)	1	Halictidae	Hymenoptera	Apoidea:Bee	2	C. Eardley	1
sav440714	sav4	savannah	Tridax procumbens	Asteraceae	herbaceous	Species	Lasioglossum sp.11	morphospecies (genus)	1	Halictidae	Hymenoptera	Apoidea:Bee	1	C. Eardley	1
sav440714	sav4	savannah	Tridax procumbens	Asteraceae	herbaceous	Species	Pseudapis sp. 1	morphospecies (genus)	1	Halictidae	Hymenoptera	Apoidea:Bee	1	C. Eardley	1
sav440714	sav4	savannah	Tridax procumbens	Asteraceae	herbaceous	Species	Pseudoanthidium truncatum (Smith, 1854)	Species	1	Megachilidae	Hymenoptera	Apoidea:Bee	1	C. Eardley	6,7,8
sav440845	sav4	savannah	Emilia ukambensis	Asteraceae	herbaceous	Species	Othinosmia sp.1	morphospecies (genus)	1	Megachilidae	Hymenoptera	Apoidea:Bee	1	C. Eardley	1
sav440845	sav4	savannah	Ozoroa insignis	Anacardiaceae	shrub/small tree	Species	Syrphidae Ozoroa	observation	0	Syrphidae	Diptera	Syrphid	1
sav440845	sav4	savannah	Tinnea aethiopica	Lamiaceae	herbaceous	Species	Xylocopa Tinnea	observation	0	Apidae	Hymenoptera	Apoidea:Bee	4
sav440845	sav4	savannah	Tinnea aethiopica	Lamiaceae	herbaceous	Species	Amegilla calens (Lepeletier, 1841)	Species	1	Apidae	Hymenoptera	Apoidea:Bee	1	C. Eardley	10
sav440845	sav4	savannah	Tridax procumbens	Asteraceae	herbaceous	Species	Halictidae Tridax	observation	0	Halictidae	Hymenoptera	Apoidea:Bee	1
sav440890	sav4	savannah	Gomphocarpus integer	Apocynaceae	herbaceous	Species	Pompilidae Gomphocarpus	observation	0	Pompilidae	Hymenoptera	non-bee Aculeata	2
sav440890	sav4	savannah	Maytenus senegalensis	Celastraceae	shrub/small tree	Species	Sphecidae sp.9	morphospecies (family)	1	Sphecidae	Hymenoptera	non-bee Aculeata	2	R. Peters	27
sav440890	sav4	savannah	Maytenus senegalensis	Celastraceae	shrub/small tree	Species	Syrphidae Maytenus	observation	0	Syrphidae	Diptera	Syrphid	1
sav440890	sav4	savannah	Oldenlandia wiedemannii var. wiedemannii	Rubiaceae	herbaceous	Species	Sphecidae sp.14	morphospecies (family)	1	Sphecidae	Hymenoptera	non-bee Aculeata	1	R. Peters	27
sav440890	sav4	savannah	Plectranthus lasianthus	Lamiaceae	herbaceous	Species	Amegilla calens (Lepeletier, 1841)	Species	1	Apidae	Hymenoptera	Apoidea:Bee	7	C. Eardley	10
sav440890	sav4	savannah	Plectranthus lasianthus	Lamiaceae	herbaceous	Species	Megachile leucospila (Cockerell, 1933)	Species	1	Megachilidae	Hymenoptera	Apoidea:Bee	1	C. Eardley	6,7,8
sav440890	sav4	savannah	Tridax procumbens	Asteraceae	herbaceous	Species	Sphecidae sp.14	morphospecies (family)	1	Sphecidae	Hymenoptera	non-bee Aculeata	6	R. Peters	27
sav441027	sav4	savannah	Commelina erecta ssp. livingstonii	Commelinaceae	herbaceous	Species	Vespidae sp.11	morphospecies (family)	1	Vespidae	Hymenoptera	non-bee Aculeata	1	R. Peters	27
sav441027	sav4	savannah	Gomphocarpus integer	Apocynaceae	herbaceous	Species	Vespidae sp.10	morphospecies (family)	1	Vespidae	Hymenoptera	non-bee Aculeata	1	R. Peters	27
sav441027	sav4	savannah	Oldenlandia wiedemannii var. wiedemannii	Rubiaceae	herbaceous	Species	Crabronidae sp.24	morphospecies (family)	1	Crabronidae	Hymenoptera	non-bee Aculeata	1	R. Peters	27
sav441027	sav4	savannah	Oldenlandia wiedemannii var. wiedemannii	Rubiaceae	herbaceous	Species	Hymenoptera Oldenlandia4	observation	0		Hymenoptera	non-bee Aculeata	1
sav441027	sav4	savannah	Oldenlandia wiedemannii var. wiedemannii	Rubiaceae	herbaceous	Species	Lasioglossum Oldenlandia	observation	0	Halictidae	Hymenoptera	Apoidea:Bee	1
sav441027	sav4	savannah	Oldenlandia wiedemannii var. wiedemannii	Rubiaceae	herbaceous	Species	Ischiodon aegyptius (Wiedemann, 1830)	Species	1	Syrphidae	Diptera	Syrphid	1	A. Ssymank	15-26*
sav441027	sav4	savannah	Oldenlandia wiedemannii var. wiedemannii	Rubiaceae	herbaceous	Species	Megachile frontalis (Fabricius, 1804)	Species	1	Megachilidae	Hymenoptera	Apoidea:Bee	1	C. Eardley	6,7,8
sav441027	sav4	savannah	Osteospermum vaillantii	Asteraceae	herbaceous	Species	Dryinidae sp.10	morphospecies (family)	1	Dryinidae	Hymenoptera	non-bee Aculeata	1	R. Peters	27
sav441027	sav4	savannah	Pentanisia ouranogyne	Rubiaceae	herbaceous	Species	Amegilla calens (Lepeletier, 1841)	Species	1	Apidae	Hymenoptera	Apoidea:Bee	1	C. Eardley	10
sav441027	sav4	savannah	Tinnea aethiopica	Lamiaceae	herbaceous	Species	Xylocopa Tinnea1	observation	0	Apidae	Hymenoptera	Apoidea:Bee	1
sav441027	sav4	savannah	Tinnea aethiopica	Lamiaceae	herbaceous	Species	Xylocopa Tinnea2	observation	0	Apidae	Hymenoptera	Apoidea:Bee	1
sav441027	sav4	savannah	Tinnea aethiopica	Lamiaceae	herbaceous	Species	Xylocopa somalica (Magretti, 1895)	Species	1	Apidae	Hymenoptera	Apoidea:Bee	1	C. Eardley	9
sav441027	sav4	savannah	Tridax procumbens	Asteraceae	herbaceous	Species	Sphecidae sp.14	morphospecies (family)	1	Sphecidae	Hymenoptera	non-bee Aculeata	1	R. Peters	27
sav441027	sav4	savannah	Tridax procumbens	Asteraceae	herbaceous	Species	Wainia sp.1	morphospecies (genus)	1	Megachilidae	Hymenoptera	Apoidea:Bee	2	C. Eardley	1
sav441027	sav4	savannah	Tridax procumbens	Asteraceae	herbaceous	Species	Megachile Tridax	observation	0	Megachilidae	Hymenoptera	Apoidea:Bee	1
sav441089	sav4	savannah	Commelina erecta ssp. livingstonii	Commelinaceae	herbaceous	Species	Ischiodon aegyptius (Wiedemann, 1830)	Species	1	Syrphidae	Diptera	Syrphid	4	A. Ssymank	15-26*
sav441089	sav4	savannah	Ipomoea blepharophylla	Convolvulaceae	herbaceous	Species	Apidae Ipomoea	observation	0	Apidae	Hymenoptera	Apoidea:Bee	2
sav441089	sav4	savannah	Osteospermum vaillantii	Asteraceae	herbaceous	Species	Ischiodon aegyptius (Wiedemann, 1830)	Species	1	Syrphidae	Diptera	Syrphid	1	A. Ssymank	15-26*
sav441089	sav4	savannah	Plectranthus lasianthus	Lamiaceae	herbaceous	Species	Amegilla Plectranthus	observation	0	Apidae	Hymenoptera	Apoidea:Bee	2
sav441089	sav4	savannah	Plectranthus lasianthus	Lamiaceae	herbaceous	Species	Ceratina Plectranthus	observation	0	Apidae	Hymenoptera	Apoidea:Bee	1
sav441089	sav4	savannah	Plectranthus tetensis	Lamiaceae	herbaceous	Species	Megachile sp.3	morphospecies (genus)	1	Megachilidae	Hymenoptera	Apoidea:Bee	1	C. Eardley	1
sav441089	sav4	savannah	Tinnea aethiopica	Lamiaceae	herbaceous	Species	Xylocopa Tinnea3	observation	0	Apidae	Hymenoptera	Apoidea:Bee	1
sav441089	sav4	savannah	Tridax procumbens	Asteraceae	herbaceous	Species	Halictus sp.5	morphospecies (genus)	1	Halictidae	Hymenoptera	Apoidea:Bee	1	C. Eardley	1
sav441089	sav4	savannah	Tridax procumbens	Asteraceae	herbaceous	Species	Megachile Tridax	observation	0	Megachilidae	Hymenoptera	Apoidea:Bee	1
sav441200	sav4	savannah	Acacia hockii	Fabaceae	shrub/small tree	Species	Vespidae Acacia	observation	0	Vespidae	Hymenoptera	non-bee Aculeata	1
sav441200	sav4	savannah	Acacia hockii	Fabaceae	shrub/small tree	Species	Xylocopa Commelina1	observation	0	Apidae	Hymenoptera	Apoidea:Bee	1
sav441200	sav4	savannah	Acacia hockii	Fabaceae	shrub/small tree	Species	Xylocopa Acacia1	observation	0	Apidae	Hymenoptera	Apoidea:Bee	2
sav441200	sav4	savannah	Acacia hockii	Fabaceae	shrub/small tree	Species	Eristalinus (Lathyrophthalmus) tabanoides (Jeannicke, 1867)	Species	1	Syrphidae	Diptera	Syrphid	1	A. Ssymank	15-26*
sav441200	sav4	savannah	Acacia hockii	Fabaceae	shrub/small tree	Species	Macrogalea candida (Smith, 1879)	Species	1	Apidae	Hymenoptera	Apoidea:Bee	1	C. Eardley	4
sav441200	sav4	savannah	Acacia hockii	Fabaceae	shrub/small tree	Species	Xylocopa somalica (Magretti, 1895)	Species	1	Apidae	Hymenoptera	Apoidea:Bee	2	C. Eardley	9
sav441200	sav4	savannah	Commelina erecta ssp. livingstonii	Commelinaceae	herbaceous	Species	Xylocopa Commelina1	observation	0	Apidae	Hymenoptera	Apoidea:Bee	1
sav441200	sav4	savannah	Monechma debile	Acanthaceae	herbaceous	Species	Amegilla Monechma	observation	0	Apidae	Hymenoptera	Apoidea:Bee	1
sav441200	sav4	savannah	Monechma debile	Acanthaceae	herbaceous	Species	Megachile Monechma	observation	0	Megachilidae	Hymenoptera	Apoidea:Bee	1
sav441200	sav4	savannah	Monechma debile	Acanthaceae	herbaceous	Species	Xylocopa Monechma	observation	0	Apidae	Hymenoptera	Apoidea:Bee	1
sav441200	sav4	savannah	Monechma debile	Acanthaceae	herbaceous	Species	Amegilla calens (Lepeletier, 1841)	Species	1	Apidae	Hymenoptera	Apoidea:Bee	7	C. Eardley	10
sav441200	sav4	savannah	Monechma debile	Acanthaceae	herbaceous	Species	Thyreus tschoffeni (Vachal, 1903)	Species	1	Apidae	Hymenoptera	Apoidea:Bee	1	C. Eardley	11
sav441200	sav4	savannah	Pappea capensis	Sapindaceae	shrub/small tree	Species	Hymenoptera Pappea	observation	0		Hymenoptera	non-bee Aculeata	1
sav441200	sav4	savannah	Pappea capensis	Sapindaceae	shrub/small tree	Species	Amegilla calens (Lepeletier, 1841)	Species	1	Apidae	Hymenoptera	Apoidea:Bee	2	C. Eardley	10
sav441200	sav4	savannah	Pappea capensis	Sapindaceae	shrub/small tree	Species	Thyreus tschoffeni (Vachal, 1903)	Species	1	Apidae	Hymenoptera	Apoidea:Bee	1	C. Eardley	11
sav441200	sav4	savannah	Tridax procumbens	Asteraceae	herbaceous	Species	Eoanthidium bituberculatum (Pasteels, 1984)	Species	1	Eoanthidium	Hymenoptera	Apoidea:Bee	1	C. Eardley
Literature	BEES
1	Eardley, C.D., Kuhlmann, M. and Pauly, A. 2010. The Bee Genera and Subgenera of Sub-Saharan Africa. ABC Taxa 7, 1-138.
2	Eardley, C.D. (2005) Taxonomic revision of the African stingless bees (Apoidea: Apidae: Apinae: Meliponini). African Plant Protection, 10, 63-96.
3	Eardley, C.D. (1989) The Afrotropical species of Eucara Friese, Tetralonia Spinola and Tetraloniella Ashmead (Hymenoptera: Anthophoridae). Entomology Memoir, Department of Agricultural and Water Supply, Republic of South Africa, No. 75, 62 pp.
4	Michener, C.D. (1975a) A taxonomic study of African allodapine bees (Hymenoptera, Anthophoridae,Ceratinini). Bulletin of the American Museum of Natural History, 155, 67-240.
5	Eardley, C.D. & Daly, H.V. (2007) Bees of the genus Ceratina Latreille in southern Africa (Hymenoptera, Apoidea). Entomofauna supplement 13, 1-96.
6	Eardley, C. 2012. A taxonomic revision of the southern African species of the subgenus Creightonella Cockerell (Apoidea: Megachilidae: Megachile Latreille). Zootaxa 3159: 1-35.
7	Eardley, C. 2012. A taxonomic revision of the southern African species of dauber bees in the genus Megachile Latreille (Apoidea: Megachilidae). Zootaxa 3460: 1-139.
8	Eardley, C. 2013. A taxonomic revision of the southern African leaf-cutter bees, Megachile Latreille sensu stricto and Heriadopsis Cockerell (Hymenoptera: Apoidea: Megachilidae). Zootaxa 3601: 1-133.
9	Eardley, C.D. (1983) A taxonomic revision of the genus Xylocopa Latreille (Hymenoptera: Anthophoridae) in southern Africa. Entomology Memoir, Department of Agriculture, Republic of South Africa, No. 58, 67 pp.
10	Eardley, C.D. (1994) The Genus Amegilla Friese in southern Africa (Hymenoptera: Anthophoridae). Entomology Memoir, Department of Agriculture, Republic of South Africa, No. 91, 68 pp.
11	Eardley, C.D. (1991a) The Melectini in subsaharan Africa (Hymenoptera: Anthophoridae). Entomology Memoir, Department of Agricultural Development, Republic of South Africa, No. 82, 49 pp.
12	Eardley, C.D. (1991b) The genus Epeolus Latreille from subsaharan Africa (Hymenoptera: Anthophoridae). Journal of Natural History, 25, 711-731.
13	Eardley, C.D. (2007a) The southern Africa species of Andrena Fabricius (Apoidea: Andrenidae). African Plant Protection, 12, 51-57.
14	Michener, C. D. (2007). The Bees of the World (2nd ed.). Baltimore: The Johns Hopkins University Press.
	SYRPHIDAE
15-26*	Determination of Afrotropical Syrphidae is not straightforward as no complete keys exist (Whittington 2003). For generic determination of ther subfamily Syrphinae Thompson & Skevington (2014) was used,
	for other genera the preliminary draft key of the Afrotropical Manual of Diptera (Ssymank et al. in prep.). For determination of species the old incomplete keys of Bezzi (1915), Curran (1938a,b, 1939a,b) and a few availbale new revisions
	e.g. for Graptomyza (Whittington 1992, 1994) and Syritta (Lyneborg & Barkemeyer 2005) were used. Most of the material had to be compared to type material in the British Museum of Natural History (London),
	the Musée d'Histoire Naturelle Paris and the Africamuseum (in Tervueren, Belgium) and additional material in the reference collection of Axel Ssymank.
	Nomenclature follows the current version of the World Diptera Nomenclator (Pape & Thompson, no date).
	Literature used:
15	Bezzi, M. (1915): The Syrphidae of the Ethiopian Region based on material in the collection of the British Museum (Natural History) with descriptions of new genera and species., 1-146, British Museum (Lisboa).
16	Curran, C.H. (1938a): Records and descriptions of African Syrphidae. I. (Diptera). -Amer. Mus. Novitates 1009: 1-15.
17	Curran, C.H. (1938b): Records and descriptions of African Syrphidae. - II (Diptera). - Amer. Mus. Novitates 1010: 1-20
18	Curran, C.H. (1939a): Records and descriptions of African Syrphidae. III. (Diptera). - Amer. Mus. Novitates 1025: 1-11.
19	Curran, C.H. (1939b): Records and descriptions of African Syrphidae. IV. (Diptera). -Amer. Mus. Novitates 1026: 1-10
20	Lyneborg, L. & Barkemeyer, W. (2005):The genus Syritta. A world revision of the genus Syritta Le Peltier & Serville, 1828 (Diptera: Syrphidae), 1-224, Apollo Books, Stenstrup.
21	Ssymank, A.; Jordaens, K.; De Meyer, M.; Reemer, M. & G.E. Rotheray (in prep): Syrphidae. In: Kirk-Spriggs, A.H. & Sinclair, B.J. (eds.) 2018. Manual of Afrotropical Diptera, Volume 3 (in preparation)
22	Pape, T. & F.C. Thompson: Systema dipterorum, Diptera nomenclator. - URL http://www.diptera.org/NomenclatorSearch.php (last used 20.01.2018).
23	Thompson, F.C. & J.H. Skevington (2014): Afrotropical flower flies (Diptera: Syrphidae). A new genus and species from Kenya, with a review of the melanostomine group of genera. - Zootaxa 3847 (1): 097–114.
24	Whittington, A.E. (1992): Revision of the Afrotropical species of Graptomyza Wiedemann (Diptera: Sytphidae: Volucellini). - Ann. Natal Mus. 33(1): 209-269.
25	Whittington, A.E. (1994): Distribution and conservation of Afrotropical Graptomyza Wiedemann, with a new species description (Diptera: Syrphidae: Volucellini). - Biodiv. Cons. 3: 716-733
26	Whittington, A.E. (2003): The Afrotropical Syrphidae fauna: an assessment. - Studia dipterologica 10(2): 579-607.
	"WASPS"
27	Hymenoptera of the world: An identification guide to families. (1993). H. Goulet & J.T. Huber (Eds). Agriculture Canada, Ottawa, Ontario.
	Reference material is stored in the ZFMK (Zoologisches Forschungsmuseum Alexander Koenig) in Bonn (Germany), curated by RSP.
	PLANTS
	FTEA (1952-2012) Flora of Tropical East Africa, Royal Botanic Gardens, Kew, London.
