# Supplementary material for: Specialization of plant–pollinator interactions increases with temperature at Mt. Kilimanjaro
Source: Ecol Evol. 2020 Feb 5;10(4):2182–95. doi: 10.1002/ece3.6056 (PMC7042760; doi:10.1002/ece3.6056)
Supplement: Supplementary file 4 [file ECE3-10-2182-s004.xlsx]

## Sheet: Tabs5
Table S4 Elevational range size [m], proboscis length and head width [mm] of 87 pollinator species.
pollinator	# interactions	elevational range [m]	proboscis length [mm]	head width [mm]
Allograpta hypoxantha (Bezzi, 1923)	4	440	1.38	2.6903
Amegilla calens (Lepeletier, 1841)	30	400	4.82836	4.23506
Amegilla fallax (Smith, 1879)	23	0	4.88354	3.98209
Amegilla langi (Cockerell, 1935)	31	757	4.74473	4.442
Amegilla sp.6	4	0	3.84978	3.95
Amegilla spilostoma (Cameron, 1905)	6	360	2.84353	4.28656
Andrena notophila Viereck	13	0	0.751044	3.71519
Andrena sp.1	7	0	0.771813	3.54416
Apis mellifera (Linnaeus, 1758)	2458	2124	2.90393	3.53969
Betasyrphus cf. lucei (Curran, 1938)	12	2350	1.78	2.32895
Braunsapis cf. facialis (Gerstaecker, 1857)	30	490	1.23683	1.25212
Ceratina moerenhouti (Vachal, 1903)	7	479	1.39395	2.11709
Ceratina nasalis (Friese, 1905)	29	287	1.93766	2.30748
Ceratina nyassensis (Strand, 1912)	14	435	1.26459	1.38607
Ceratina sp.1	5	270	2.054	2.28
Ceratina stuckenbergi (Eardley & Daly, 2007)	27	0	0.970731	1.18018
Chrysotoxum continum (Bezzi, 1915)	10	1500	4.75	3.22068
Colletes sp.1	4	90	0.46	3.196
Crabronidae sp.1	8	90	0.648293	3.25539
Crabronidae sp.15	6	270	0.452371	3.03753
Crabronidae sp.16	11	90	0.254918	2.03738
Crabronidae sp.2	5	90	0.403161	3.26017
Episyrphus trisectus (Loew, 1858)	18	796	3.65	2.46579
Eristalinus (Lathyrophthalmus) tabanoides (Jeannicke, 1867)	4	27	3.5	3.73935
Halictus sp.1	149	884	0.654612	1.88782
Halictus sp.5	24	700	0.677835	2.55545
Hypotrigona gribodoi (Magretti, 1884)	13	444	0.542025	1.24144
Ischiodon aegyptius (Wiedemann, 1830)	15	3374	1.63	2.56594
Lasioglossum sp.1	30	922	0.593463	1.62813
Lasioglossum sp.10	8	640	0.321456	1.31312
Lasioglossum sp.11	3	614	1	2.32004
Lasioglossum sp.12	4	1646	1.7335	1.9625
Lasioglossum sp.13	4	884	1.62877	2.09704
Lasioglossum sp.14	3	922	1.38867	2
Lasioglossum sp.18	20	774	0.865239	2.39476
Lasioglossum sp.2	139	1780	0.28479	1.33492
Lasioglossum sp.2i	14	660	0.190777	1.31603
Lasioglossum sp.3	81	626	0.317404	1.30072
Lipotriches sp.1	15	560	1.2715	2.96383
Lithurgus sp.1	5	404	2.25	3.2
Macrogalea candida (Smith, 1879)	6	444	3.71079	2.78264
Megachile bucephala (Fabricius, 1793)	3	280	4.67864	4.36667
Megachile cf. demeter (Cockerell, 1937)	3	0	3.86667	4.55
Megachile frontalis (Fabricius, 1804)	23	614	2.04661	3.33211
Megachile rufipennis (Fabricius, 1793)	3	0	2.81238	4.65
Megachile venusta (Smith, 1853)	6	730	1.84417	3.40267
Melanostoma infuscatum (Becker, 1909)	4	1330	1	1.9076
Melanostoma sp. 1	12	1690	2.69	2.23112
Meliponula ferruginea (Lepeletier, 1841)	78	884	1.25839	2.61546
Nomia sp.1	31	700	0.923586	2.56551
Ochreriades sp.1	3	40	1.474	1.47833
Othiosmia sp.1	21	667	1.44959	1.94209
Pandasyophthalmus sp. 1	6	270	NA	1.62546
Paragus borbonicus (Macquart, 1842)	11	280	1.06	1.78042
Paragus cf. paulyi (Kassebeer, 2000)	12	1970	1.65	1.39484
Paragus longiventris (Loew, 1858)	10	640	1.16	1.62278
Paragus naso (Stuckenberg, 1954)	76	180	1.41	1.50696
Patellapis sp.17	8	450	0.41248	2.09834
Phytomia bulligera (Austen, 1909)	107	325	2.75	3.9508
Phytomia incisa (Wiedemann, 1830)	7	900	4.88	3.96119
Plebeina hildebrandti (Friese, 1900)	58	529	1.35335	2.03133
Pompilidae sp.28	4	280	NA	2.325
Pompilidae sp.30	3	400	NA	1.97
Pseudapis sp. 1	9	884	0.933222	2.64256
Pseudapis sp. 2	3	609	0.966667	2.82233
Pseudapis sp. 3	3	730	0.966667	2.53333
Pseudodoros nigricollis (Becker, 1903)	3	960	1.19	1.46
Rhingia pycnosoma (Speiser, 1910)	3	710	7.7	2.46404
Rhingia trivittata (Curran, 1929)	5	1246	8.67	3.33532
Scoliidae sp.1	9	884	0.58367	2.85632
Simoides crassipes (Fabricius, 1805)	8	730	4.06	3.70155
Sphecidae sp.14	11	574	2.66944	3.44027
Sphecodes sp.1	7	360	0.237143	2.17514
Syritta stigmatica (Loew, 1958)	8	610	5.66	2.25625
Tenthredinidae sp.5	28	360	0.26	1.63714
Tetraloniella cf. vansoni (Cockerell, 1935)	42	0	3.0571	4.05806
Thyreus calceatus (Vachal, 1903)	5	350	1.89352	3.04591
Thyreus delumbatus (Vachal, 1903)	5	0	2.73509	3.41594
Vespidae sp.1	8	270	1.07708	2.61299
Vespidae sp.10	4	352	NA	3.01675
Vespidae sp.26	10	864	1.03631	3.45221
Vespidae sp.27	8	1049	1.73379	3.82107
Vespidae sp.7	16	1620	0.333029	2.39002
Wainia sp.1	10	757	1.99269	2.06541
Xylocopa caffra (Linnaeus, 1767)	6	730	5.39154	5.84742
Xylocopa scioensis (Gribodo, 1884)	3	0	2.9	4.6
Xylocopa somalica (Magretti, 1895)	4	154	3	6
